# Supplementary material for: microRNA profiling in the Weddell seal suggests novel regulatory mechanisms contributing to diving adaptation
Source: BMC Genomics. 2020 Apr 15;21:303. doi: 10.1186/s12864-020-6675-0 (PMC7158035; doi:10.1186/s12864-020-6675-0)
Supplement: Supplementary file 2 — Additional file 2: Table S1. small RNA reads aligned against the final set of 559 high confidence miRNA loci. For each locus, the full hairpin sequence is shown, followed by the set of reads (one per line) perfectly matching the locus (with the corresponding abundance) and the predictive secondary structure of the miRNA hairpin. [file 12864_2020_6675_MOESM2_ESM.txt]

NW_006383042.1/1100859-1100923(-)_cfa-miR-18a_miRDeep2_loc1
TAAGGTGCATCTAGTGCAGATAGTGAAGTAGATTAGCATCTACTGCCCTAAGTGCTCCTTCTGGC
TAAGGTGCATCTAGTGCAGATAG..........................................	389
TAAGGTGCATCTAGTGCAGAT............................................	193
TAAGGTGCATCTAGTGCAGA.............................................	164
.........................................ACTGCCCTAAGTGCTCCTTCTGG.	135
.........................................ACTGCCCTAAGTGCTCCTTCTG..	126
TAAGGTGCATCTAGTGCAGATA...........................................	75
TAAGGTGCATCTAGTGCAGATAGT.........................................	33
TAAGGTGCATCTAGTGCAG..............................................	31
.........................................ACTGCCCTAAGTGCTCCTTCT...	16
.........................................ACTGCCCTAAGTGCTCCTTCTGGC	11
TAAGGTGCATCTAGTGCA...............................................	9
TAAGGTGCATCTAGTGC................................................	7
.........................................ACTGCCCTAAGTGCTCCTTC....	4
TAAGGTGCATCTAGTG.................................................	3
.AAGGTGCATCTAGTGCAGATAG..........................................	2
TAAGGTGCATCTAGTGCAGATAGTG........................................	2
..........................................CTGCCCTAAGTGCTCCTTCT...	2
........................................TACTGCCCTAAGTGCTCCTTCTGG.	2
..........................................CTGCCCTAAGTGCTCCTTCTGG.	2
...............................................CTAAGTGCTCCTTCTGG.	1
..........................................CTGCCCTAAGTGCTCCTTCTGGC	1
.((((.((((.(((.((((.(((((..(.....)..)).))))))).))).)))).))))..... (-19.00)

NW_006383067.1/2953017-2953074(+)_WS_miRDeep2_novel_1
TTATAGTATGGTgatcaatttgtatttttttaacaaattgatgATCATACTGTGAATT
...................................AATTGATGATCATACTGTGAAT.	10
TTATAGTATGGTGATCAATTTGT...................................	1
((((((((((((.((((((((((.........)))))))))).))))))))))))... (-25.20)

NW_006383070.1/61486-61548(+)_WS_miRDeep2_novel_2
CTTGAATCTCTTCTCCTCAGGAGAAGAATCTCAGTCCTCAGGAGAATAAGAGATTCAAGGGCA
.....................................TCAGGAGAATAAGAGATTCAAGGGC.	115
......................................CAGGAGAATAAGAGATTCAAGGGC.	32
.....................................TCAGGAGAATAAGAGATTCAAG....	20
.....................................TCAGGAGAATAAGAGATTCAAGGG..	14
.....................................TCAGGAGAATAAGAGATTC.......	11
.....................................TCAGGAGAATAAGAGATTCAAGG...	7
......................................CAGGAGAATAAGAGATTCAAGGG..	4
.......................................AGGAGAATAAGAGATTCAAGGGC.	4
CTTGAATCTCTTCTCCTCAGG..........................................	3
......................................CAGGAGAATAAGAGATTCAAG....	3
......................................CAGGAGAATAAGAGATTCAAGG...	3
.....................................TCAGGAGAATAAGAGATTCAAGGGCA	2
......................................CAGGAGAATAAGAGATTCAAGGGCA	2
.....................................TCAGGAGAATAAGAGATTCA......	1
......................................CAGGAGAATAAGAGATTCAA.....	1
(((((((((((((((((.((((............)))).))))))...))))))))))).... (-28.20)

NW_006383074.1/1819525-1819584(+)_WS_miRDeep2_novel_3
GTGAGTAGGCGCGCTCGGCGGGCCCGGAGTGCCCCCGCTGCCGCGCGCATCCGCTCACCG
.....................................CTGCCGCGCGCATCCGCTCACC.	40
.....................................CTGCCGCGCGCATCCGCTCACCG	33
GTGAGTAGGCGCGCTCGGCG........................................	21
...................................CGCTGCCGCGCGCATCCGCTCACC.	12
GTGAGTAGGCGCGCTCGGCGG.......................................	7
.....................................CTGCCGCGCGCATCCGCTCAC..	5
GTGAGTAGGCGCGCTCGGCGGGC.....................................	3
GTGAGTAGGCGCGCTCGGCGGG......................................	2
.TGAGTAGGCGCGCTCGGCGGG......................................	1
.TGAGTAGGCGCGCTCGGCGGGC.....................................	1
...AGTAGGCGCGCTCGGCGGGC.....................................	1
....................................GCTGCCGCGCGCATCCGCT.....	1
.....................................CTGCCGCGCGCATCCGCT.....	1
....................................GCTGCCGCGCGCATCCGCTCACC.	1
......................................TGCCGCGCGCATCCGCTCACC.	1
......................................TGCCGCGCGCATCCGCTCACCG	1
.......................................GCCGCGCGCATCCGCTCACCG	1
((((((..((((((.(((((((...((....)))))))))..))))))....)))))).. (-33.50)

NW_006383089.1/1434558-1434618(-)_WS_miRDeep2_novel_4
aaagtGCTGGACTAATTTTAACAGTTTGTAACCAGGCTGTAAATTAGTCCAACACTTTAGT
......................................GTAAATTAGTCCAACACTTTAG.	6
......................................GTAAATTAGTCCAACACTTTA..	2
AAAGTGCTGGACTAATTTTA.........................................	1
AAAGTGCTGGACTAATTTTAACA......................................	1
......................................GTAAATTAGTCCAACACTTTAGT	1
((((((.(((((((((((..((((((((....))))))))))))))))))).))))))... (-28.10)

NW_006383124.1/2744709-2744772(-)_miR-3552_loc1
AGGCTGCAGGCCCACTTCCCTTGGCAGGTTTTCCTATTGCAGGGAGTGGGGAAAGTAGCCCTAA
AGGCTGCAGGCCCACTTCCCT...........................................	138
AGGCTGCAGGCCCACTTCCCTTGG........................................	5
AGGCTGCAGGCCCACTTCCC............................................	4
.......................................CAGGGAGTGGGGAAAGTAGCCCT..	2
AGGCTGCAGGCCCACTTCCCTTGGCA......................................	1
.((((((...((((((.((((..(((((....))...)))))))))))))....)))))).... (-29.70)

NW_006383133.1/2857127-2857186(+)_WS_miRDeep2_novel_6
TGCTTACGAGGCTCTTACTTACCTGAATTTTGAGGTGGGAAGTAAGATCTCTAAGTCCTG
......................................GAAGTAAGATCTCTAAGTCCT.	26
TGCTTACGAGGCTCTTACTTACC.....................................	5
.(((((.((((.((((((((((((........)))))...)))))))))))))))).... (-20.10)

NW_006383147.1/1081879-1081940(+)_cfa-miR-193b_miRDeep2_loc1
CGGGGTTTTGAGGGCGAGATGAGTTTATGTTTTATCCAACTGGCCCACAAAGTCCCGCTTTT
.....................................AACTGGCCCACAAAGTCCCGCTTT.	24875
.....................................AACTGGCCCACAAAGTCCCGCT...	19144
.....................................AACTGGCCCACAAAGTCCCGCTT..	16168
......................................ACTGGCCCACAAAGTCCCGCTTT.	4794
......................................ACTGGCCCACAAAGTCCCGCTT..	3938
.....................................AACTGGCCCACAAAGTCCCGCTTTT	3228
......................................ACTGGCCCACAAAGTCCCGCTTTT	1054
.....................................AACTGGCCCACAAAGTCCCGC....	666
CGGGGTTTTGAGGGCGAGATGA........................................	640
......................................ACTGGCCCACAAAGTCCCGCT...	586
CGGGGTTTTGAGGGCGAGATG.........................................	206
.....................................AACTGGCCCACAAAGTCCCG.....	160
.....................................AACTGGCCCACAAAGTCC.......	45
CGGGGTTTTGAGGGCGAGAT..........................................	36
.....................................AACTGGCCCACAAAGTCCC......	35
CGGGGTTTTGAGGGCGAGA...........................................	29
....................................CAACTGGCCCACAAAGTCCCGCTTT.	13
....................................CAACTGGCCCACAAAGTCCCGCTT..	11
...........................................CCCACAAAGTCCCGCT...	8
.......................................CTGGCCCACAAAGTCCCGCTT..	8
......................................ACTGGCCCACAAAGTCCCGC....	7
.....................................AACTGGCCCACAAAGTC........	6
CGGGGTTTTGAGGGCGAG............................................	5
....................................CAACTGGCCCACAAAGTCCCGCT...	5
.......................................CTGGCCCACAAAGTCCCGCT...	5
...........................................CCCACAAAGTCCCGCTTT.	4
CGGGGTTTTGAGGGCGA.............................................	3
.GGGGTTTTGAGGGCGAGAT..........................................	3
........................................TGGCCCACAAAGTCCCGCT...	3
..................................TCCAACTGGCCCACAAAGTCCCGCTT..	3
........................................TGGCCCACAAAGTCCCGCTTT.	3
.....TTTTGAGGGCGAGATGAGTTTATGTTTTAT...........................	2
......................................ACTGGCCCACAAAGTCC.......	2
.......................................CTGGCCCACAAAGTCCCGCTTT.	2
............................................CCACAAAGTCCCGCTTT.	2
........................................TGGCCCACAAAGTCCCGCTTTT	2
CGGGGTTTTGAGGGCG..............................................	1
...GGTTTTGAGGGCGAGA...........................................	1
..GGGTTTTGAGGGCGAGATGA........................................	1
CGGGGTTTTGAGGGCGAGATGAGTTT....................................	1
CGGGGTTTTGAGGGCGAGATGAGTTTA...................................	1
......TTTGAGGGCGAGATGAGTTTATGTTTTAT...........................	1
......................GTTTATGTTTTATCCAACTGGCC.................	1
.....................................AACTGGCCCACAAAGT.........	1
......................................ACTGGCCCACAAAGTCCC......	1
......................................ACTGGCCCACAAAGTCCCG.....	1
.............................TTTTATCCAACTGGCCCACAAAGTCCCGCT...	1
..................................TCCAACTGGCCCACAAAGTCCCGCT...	1
...................................CCAACTGGCCCACAAAGTCCCGCT...	1
...................................CCAACTGGCCCACAAAGTCCCGCTT..	1
...........................................CCCACAAAGTCCCGCTT..	1
............................................CCACAAAGTCCCGCTT..	1
....................................CAACTGGCCCACAAAGTCCCGCTTTT	1
.......................................CTGGCCCACAAAGTCCCGCTTTT	1
..........................................GCCCACAAAGTCCCGCTTTT	1
...........................................CCCACAAAGTCCCGCTTTT	1
((((((((((.((((.((.((.((.........)).)).)).)))).))))))))))..... (-22.30)

NW_006383149.1/599284-599348(+)_miR-615_loc1
gggggtCCCCGGTGCTCGGATCTCGAGGGTGCTTATTGTTCGGTCCGAGCCtgggtctccctctc
...........................................TCCGAGCCTGGGTCTCCCTCT.	442
...........................................TCCGAGCCTGGGTCTCCCTC..	26
GGGGGTCCCCGGTGCTCGGATC...........................................	18
...........................................TCCGAGCCTGGGTCTCCCT...	9
GGGGGTCCCCGGTGCTCGGATCTC.........................................	3
...........................................TCCGAGCCTGGGTCTCCC....	3
GGGGGTCCCCGGTGCTCGGAT............................................	2
GGGGGTCCCCGGTGCTCGGA.............................................	1
.GGGGTCCCCGGTGCTCGGAT............................................	1
.GGGGTCCCCGGTGCTCGGATC...........................................	1
GGGGGTCCCCGGTGCTCGGATCT..........................................	1
...........................................TCCGAGCCTGGGTCTCC.....	1
.............................................CGAGCCTGGGTCTCCCTC..	1
(((((..(((((.((((((((..((((.(.......).))))))))))))))))).))))).... (-34.70)

NW_006383150.1/2037536-2037599(+)_miR-670_loc1
GTCCCTGAGTGTATGTGGTGAACCTGAATTTACCTTGGGTTTCCTCATACTCATTCAGGAGTGT
.......................................TTTCCTCATACTCATTCAGGAGTG.	6299
........................................TTCCTCATACTCATTCAGGAGTG.	784
.......................................TTTCCTCATACTCATTCAGGAGTGT	378
.......................................TTTCCTCATACTCATTCAGGAGT..	133
........................................TTCCTCATACTCATTCAGGAGTGT	66
.......................................TTTCCTCATACTCATTCAGGAG...	17
.........................................TCCTCATACTCATTCAGGAGTG.	9
GTCCCTGAGTGTATGTGGTGAACC........................................	8
.......................................TTTCCTCATACTCATTCAG......	7
.......................................TTTCCTCATACTCATTCAGGA....	6
........................................TTCCTCATACTCATTCAGGAGT..	4
GTCCCTGAGTGTATGTGGTGAACCTGAA....................................	3
.......................................TTTCCTCATACTCATTCAGG.....	3
GTCCCTGAGTGTATGTGGTGAAC.........................................	2
GTCCCTGAGTGTATGTGGTGAACCTGAATTTACCT.............................	1
........................................TTCCTCATACTCATTCAGGAG...	1
.............................................CATACTCATTCAGGAG...	1
...........................................CTCATACTCATTCAGGAGTG.	1
..................................TTGGGTTTCCTCATACTCATTCAGGAGTGT	1
...((((((((((((.((.((((((((.......)))))))))).)))))..)))))))..... (-23.20)

NW_006383150.1/2058949-2059013(-)_miR-129_loc1
GCTTTTTGGGGTAAGGGCTTCCGGCTATTGAGTTATGTACAGCAAGCCCAGACCGCAAAAAGATT
GCTTTTTGGGGTAAGGGCTTCC...........................................	7
..........................................CAAGCCCAGACCGCAAAAAGAT.	7
..........................................CAAGCCCAGACCGCAAAAAGATT	2
GCTTTTTGGGGTAAGGGCTTCCGG.........................................	1
.........................................GCAAGCCCAGACCGCAAAAAGAT.	1
.(((((((.(((..((((((...(((..............)))))))))..))).)))))))... (-24.00)

NW_006383167.1/228324-228385(-)_WS_miRDeep2_novel_10
TGAGGACATTTGAAGTGTGagattctttttctaaaagatcAACACTTTGAAAATCCTTCTGA
TGAGGACATTTGAAGTGTGAGAT.......................................	7
.......................................CAACACTTTGAAAATCCTTCTG.	3
.(((((..((((((((((..(((.(((((...)))))))).))))))))))..))))).... (-18.40)

NW_006383171.1/2125908-2125972(-)_WS_miRDeep2_novel_11
CAGGCAATCACTCTTAGGcactctttccctttctgtgaTGGAAGGATGCTTTTGGTGTTTGCCTT
CAGGCAATCACTCTTAGGCACT...........................................	15
CAGGCAATCACTCTTAGGCACTCT.........................................	10
CAGGCAATCACTCTTAGGCACTC..........................................	7
............................................GATGCTTTTGGTGTTTGCCT.	2
CAGGCAATCACTCTTAGGCA.............................................	1
CAGGCAATCACTCTTAGGCAC............................................	1
CAGGCAATCACTCTTAGGCACTCTT........................................	1
.((((((.(((.(..(((((.(((((((.((.....)).))))))))))))..)))).)))))). (-27.10)

NW_006383177.1/425780-425844(-)_WS_miRDeep2_novel_12
AAAGGGCAGAACTTGGAATCTGAAGACATGCACTTGAGTCCCAGGCCCTGGTTCTGCCCTGACGA
........................................CCAGGCCCTGGTTCTGCCCTGA...	3
AAAGGGCAGAACTTGGAATCTG...........................................	2
.AAGGGCAGAACTTGGAATCTGA..........................................	2
..AGGGCAGAACTTGGAATCTGA..........................................	2
.AAGGGCAGAACTTGGAATCTG...........................................	1
..(((((((((((.((..((((..(((..........))).)))).)).)))))))))))..... (-26.70)

NW_006383179.1/648325-648389(-)_cfa-miR-182_miRDeep2_loc1
TTTGGCAATGGTAGAACTCACACTGGTGAGGTCATGGGATCCGGTGGTTCTAGACTTGCCAACTA
TTTGGCAATGGTAGAACTCACACT.........................................	43044
TTTGGCAATGGTAGAACTCACAC..........................................	12256
TTTGGCAATGGTAGAACTCACACTGG.......................................	8895
TTTGGCAATGGTAGAACTCACA...........................................	8014
TTTGGCAATGGTAGAACTCACACTG........................................	5162
TTTGGCAATGGTAGAACTCAC............................................	4192
TTTGGCAATGGTAGAACTCA.............................................	759
TTTGGCAATGGTAGAACTCACACTGGT......................................	480
TTTGGCAATGGTAGAACT...............................................	130
TTTGGCAATGGTAGAACTC..............................................	97
TTTGGCAATGGTAGAAC................................................	42
.TTGGCAATGGTAGAACTCACACT.........................................	39
.TTGGCAATGGTAGAACTCACAC..........................................	14
TTTGGCAATGGTAGAA.................................................	9
TTTGGCAATGGTAGAACTCACACTGGTGAGGTCA...............................	9
.TTGGCAATGGTAGAACTCACA...........................................	8
.TTGGCAATGGTAGAACTCACACTGG.......................................	8
.TTGGCAATGGTAGAACTCACACTG........................................	7
TTTGGCAATGGTAGAACTCACACTGGTGA....................................	7
TTTGGCAATGGTAGAACTCACACTGGTGAGGT.................................	7
.....CAATGGTAGAACTCACACTGG.......................................	4
TTTGGCAATGGTAGAACTCACACTGGTGAGG..................................	4
TTTGGCAATGGTAGAACTCACACTGGTGAGGTCAT..............................	4
.TTGGCAATGGTAGAACTCAC............................................	3
.....CAATGGTAGAACTCACA...........................................	3
.....CAATGGTAGAACTCACACT.........................................	3
TTTGGCAATGGTAGAACTCACACTGGTG.....................................	3
TTTGGCAATGGTAGAACTCACACTGGTGAG...................................	3
TTTGGCAATGGTAGAACTCACACTGGTGAGGTC................................	3
.......ATGGTAGAACTCACACTGG.......................................	2
.TTGGCAATGGTAGAACTCACACTGGT......................................	2
.TTGGCAATGGTAGAACT...............................................	1
.TTGGCAATGGTAGAACTCA.............................................	1
.....CAATGGTAGAACTCAC............................................	1
..TGGCAATGGTAGAACTCACA...........................................	1
......AATGGTAGAACTCACA...........................................	1
..TGGCAATGGTAGAACTCACAC..........................................	1
.....CAATGGTAGAACTCACAC..........................................	1
.......ATGGTAGAACTCACAC..........................................	1
..TGGCAATGGTAGAACTCACACT.........................................	1
....GCAATGGTAGAACTCACACT.........................................	1
......AATGGTAGAACTCACACT.........................................	1
.......ATGGTAGAACTCACACT.........................................	1
.......ATGGTAGAACTCACACTG........................................	1
.TTGGCAATGGTAGAACTCACACTGGTGAGGTCAT..............................	1
..........................................GGTGGTTCTAGACTTGCCAACT.	1
............................................TGGTTCTAGACTTGCCAACT.	1
.(((((((...((((((...((((((....(((....)))))))))))))))...)))))))... (-22.80)

NW_006383225.1/1800601-1800673(+)_WS_miRDeep2_novel_13
CAGCGGAACAGCATGGGGCAGCTGCTCTGGCCAGCTTGCTCCTGACAGCACTGCCCCATGCTGTTCCGCTGGG
................................................CACTGCCCCATGCTGTTCCGCTG..	4
................................................CACTGCCCCATGCTGTTCC......	3
..GCGGAACAGCATGGGGCAGCT..................................................	1
................................................CACTGCCCCATGCTGTTCCGCT...	1
.................................................ACTGCCCCATGCTGTTCCGCTG..	1
(((((((((((((((((((((.(((((.(((......)))...))..)))))))))))))))))))))))).. (-51.40)

NW_006383245.1/173778-173833(+)_WS_miRDeep2_novel_14
ctgctggggggtgggtggcCCAGGGGGGTCCCCTGAGCCACCACTTCTCTGCAGGG
.................................TGAGCCACCACTTCTCTGCAG..	60
.................................TGAGCCACCACTTCTCTGC....	2
.................................TGAGCCACCACTTCTCTGCA...	2
...CTGGGGGGTGGGTGGCCCAGGG...............................	1
.................................TGAGCCACCACTTCTC.......	1
................................CTGAGCCACCACTTCTCTGCAG..	1
((((.(((((((((.((((.((((((...)))))).))))))))))))).)))).. (-39.40)

NW_006383287.1/119521-119580(-)_WS_miRDeep2_novel_15
AAGGGGATGGGTTGGCAAAGATGGCTAAGGGTGGCCTCTGTGTCCTCCTACTCCCCAGGC
AAGGGGATGGGTTGGCAAAGA.......................................	10
.AGGGGATGGGTTGGCAAAGA.......................................	1
....................................TCTGTGTCCTCCTACTCCCC....	1
....................................TCTGTGTCCTCCTACTCCCCAG..	1
..(((((((((..((((.(((.(((((....)))))))).))))..)))).))))).... (-28.80)

NW_006383292.1/163232-163292(+)_WS_miRDeep2_novel_16
ggcaggggtggggcagggccagagccCAGGAGCTGCTgaccctgccctctcccctgcagTG
......................................ACCCTGCCCTCTCCCCTGCAGT.	5
......................................ACCCTGCCCTCTCCCCTGCA...	4
.....................................GACCCTGCCCTCTCCCCTGCAGT.	2
GGCAGGGGTGGGGCAGGGC..........................................	1
..CAGGGGTGGGGCAGGGCCAGA......................................	1
.....................................GACCCTGCCCTCTCCCCTGCAG..	1
......................................ACCCTGCCCTCTCCCCTGCAG..	1
.(((((((.(((((((((.((((((......))).))).)))))))))..))))))).... (-43.00)

NW_006383299.1/687863-687918(+)_WS_miRDeep2_novel_17
AGCTTCAGGACCGACTATCTCACCATGGTACTGTATAGTCCAGGTCCTGAACAGGT
................................GTATAGTCCAGGTCCTGAAC....	4
...............................TGTATAGTCCAGGTCCTGAAC....	3
AGCTTCAGGACCGACTATCTCA..................................	1
AGCTTCAGGACCGACTATCTCAC.................................	1
.................................TATAGTCCAGGTCCTGAAC....	1
...............................TGTATAGTCCAGGTCCTGAACA...	1
.................................TATAGTCCAGGTCCTGAACA...	1
...((((((((((((((((.............).))))))..)))))))))..... (-19.10)

NW_006383307.1/1237775-1237832(-)_WS_miRDeep2_novel_18
tgccttctCCAAGAGCACACTGGTTATTGCATAACCAGTGTGCTCTTGGAGAAGACAA
...................................CAGTGTGCTCTTGGAGAAGACA.	10
.................................ACCAGTGTGCTCTTGGAGAAG....	9
..................................CCAGTGTGCTCTTGGAGAAGA...	4
...................................CAGTGTGCTCTTGGAGAAGA...	4
...................................CAGTGTGCTCTTGGAGAAGAC..	4
....................................AGTGTGCTCTTGGAGAAGACA.	4
..................................CCAGTGTGCTCTTGGAGAAGAC..	3
..................................CCAGTGTGCTCTTGGAGAAGACA.	3
TGCCTTCTCCAAGAGCACACT.....................................	2
...CTTCTCCAAGAGCACACTGGTT.................................	2
.........CAAGAGCACACTGGTTATTGCA...........................	1
((.((((((((((((((((((((((((...)))))))))))))))))))))))).)). (-43.80)

NW_006383308.1/343980-344040(-)_cfa-miR-146b_miRDeep2_loc1
TGAGAACTGAATTCCATAGGCTGTGAGCTTGAGCAAACAGCCTAGGGACTCAGTTCTGGTG
TGAGAACTGAATTCCATAGGCTGT.....................................	211412
TGAGAACTGAATTCCATAGGCTG......................................	32407
TGAGAACTGAATTCCATAGGCT.......................................	12630
TGAGAACTGAATTCCATAGGC........................................	1999
.GAGAACTGAATTCCATAGGCTGT.....................................	674
TGAGAACTGAATTCCATAGG.........................................	592
TGAGAACTGAATTCCA.............................................	162
.GAGAACTGAATTCCATAGGCTG......................................	102
TGAGAACTGAATTCCATAGGCTGTG....................................	45
.GAGAACTGAATTCCATAGGCT.......................................	37
......................................AGCCTAGGGACTCAGTTCTGGT.	31
.....ACTGAATTCCATAGGCTGT.....................................	29
...GAACTGAATTCCATAGGCTGT.....................................	23
....AACTGAATTCCATAGGCTGT.....................................	23
..AGAACTGAATTCCATAGGCTGT.....................................	20
......CTGAATTCCATAGGCTGT.....................................	18
TGAGAACTGAATTCCATAGGCTGTGA...................................	13
......................................AGCCTAGGGACTCAGTTCTGG..	13
..AGAACTGAATTCCATAGGCTG......................................	7
....AACTGAATTCCATAGGCTG......................................	7
.....ACTGAATTCCATAGGCTG......................................	7
TGAGAACTGAATTCCATAG..........................................	6
.....ACTGAATTCCATAGGCTGTGAGC.................................	4
.GAGAACTGAATTCCATAGG.........................................	3
......CTGAATTCCATAGGCTG......................................	3
.......TGAATTCCATAGGCTGT.....................................	3
TGAGAACTGAATTCCATA...........................................	2
........GAATTCCATAGGCTGT.....................................	2
..........ATTCCATAGGCTGTGAGCTTGA.............................	2
..........ATTCCATAGGCTGTGAGCTTGAG............................	2
.GAGAACTGAATTCCATAGGC........................................	1
...GAACTGAATTCCATAGGCTG......................................	1
.......TGAATTCCATAGGCTG......................................	1
TGAGAACTGAATTCCATAGGCTGTGAGCTTGAGCAAA........................	1
(.((((((((.((((.((((((((..((....))..)))))))))))).)))))))).).. (-31.90)

NW_006383401.1/1122099-1122160(+)_miR-141;miR-200a;miR-3548_loc1
CATCGTTACCAGACAGTGTTAGAGTTAAGCCGAGAAATCCAGCACTGTCCGGTAAGATGCCC
.......................................CAGCACTGTCCGGTAAGATGCC.	153
.......................................CAGCACTGTCCGGTAAGATGC..	104
.......................................CAGCACTGTCCGGTAAGATG...	86
CATCGTTACCAGACAGTGTTAGA.......................................	61
.ATCGTTACCAGACAGTGTTAGA.......................................	18
......................................CCAGCACTGTCCGGTAAGATG...	6
CATCGTTACCAGACAGTGTTA.........................................	3
CATCGTTACCAGACAGTGTTAG........................................	3
.......................................CAGCACTGTCCGGTAAG......	1
.......................................CAGCACTGTCCGGTAAGA.....	1
.......................................CAGCACTGTCCGGTAAGAT....	1
.....................................TCCAGCACTGTCCGGTAAGATG...	1
........................................AGCACTGTCCGGTAAGATG...	1
((((.(((((.(((((((((.((..............)).))))))))).)))))))))... (-23.20)

NW_006383431.1/293428-293483(-)_cfa-miR-302a_miRDeep2_loc1
TAAACGTGGATGTACTTGCTTTGAAGCTAAAAAAGTAAGTGCTTCCATGTTTTAGT
TAAACGTGGATGTACTTGCT....................................	4
...................................TAAGTGCTTCCATGTTTTAG.	3
TAAACGTGGATGTACTTGCTT...................................	1
TAAACGTGGATGTACTTGCTTT..................................	1
...................................TAAGTGCTTCCATGTTTTAGT	1
.(((((((((.(((((((((((.........))))))))))).))))))))).... (-25.00)

NW_006383432.1/1072062-1072122(+)_WS_miRDeep2_novel_20
ATGAAACCTTGCTAGTGCTCTGAGCTTTCCAGAAATCGTGGCTTACTGCTCTTTCAGGGAT
ATGAAACCTTGCTAGTGCTCTGAGC....................................	67
ATGAAACCTTGCTAGTGCTCTGAGCT...................................	58
..GAAACCTTGCTAGTGCTCTGAGC....................................	30
..GAAACCTTGCTAGTGCTCTGAGCT...................................	25
...AAACCTTGCTAGTGCTCTGAGC....................................	23
....AACCTTGCTAGTGCTCTGAGC....................................	18
....AACCTTGCTAGTGCTCTGAGCT...................................	11
.TGAAACCTTGCTAGTGCTCTGAGC....................................	5
.TGAAACCTTGCTAGTGCTCTGAGCT...................................	5
.......CTTGCTAGTGCTCTGAGC....................................	4
......CCTTGCTAGTGCTCTGAGC....................................	3
.........TGCTAGTGCTCTGAGC....................................	3
.....ACCTTGCTAGTGCTCTGAGCT...................................	3
......CCTTGCTAGTGCTCTGAGCT...................................	2
......CCTTGCTAGTGCTCTGAGCTTTCCAGAAA..........................	2
.......CTTGCTAGTGCTCTGAGCTTTCCAGAAA..........................	2
..................................ATCGTGGCTTACTGCTCTTTCAGGGA.	2
....................................CGTGGCTTACTGCTCTTTCAGGGA.	2
ATGAAACCTTGCTAGTGCTCT........................................	1
.....ACCTTGCTAGTGCTCTGAGC....................................	1
...AAACCTTGCTAGTGCTCTGAGCT...................................	1
.......CTTGCTAGTGCTCTGAGCT...................................	1
.......CTTGCTAGTGCTCTGAGCTTT.................................	1
..GAAACCTTGCTAGTGCTCTGAGCTTTCC...............................	1
......CCTTGCTAGTGCTCTGAGCTTTCC...............................	1
........TTGCTAGTGCTCTGAGCTTTCC...............................	1
.TGAAACCTTGCTAGTGCTCTGAGCTTTCCAGAAA..........................	1
.........TGCTAGTGCTCTGAGCTTTCCAGAAA..........................	1
.......CTTGCTAGTGCTCTGAGCTTTCCAGAAATC........................	1
.........TGCTAGTGCTCTGAGCTTTCCAGAAATC........................	1
...........................TCCAGAAATCGTGGCTTACT..............	1
...........................TCCAGAAATCGTGGCTTACTGC............	1
..........................TTCCAGAAATCGTGGCTTACTGCT...........	1
....................TGAGCTTTCCAGAAATCGTGGCTTACTGCTC..........	1
............................CCAGAAATCGTGGCTTACTGCTCTTT.......	1
...........................TCCAGAAATCGTGGCTTACTGCTCTTTC......	1
..........................................TTACTGCTCTTTCAGGGA.	1
.....................GAGCTTTCCAGAAATCGTGGCTTACTGCTCTTTCAGGGAT	1
......(((((..((.((..((((((.............))))))..)).))..))))).. (-16.70)

NW_006383462.1/54601-54659(+)_miR-79;miR-9_loc1
TTCGGTTATCTAGCTTTATGACGGCTCTGTGGCACTCATACAGCTAGATAACCAAAGAG
TTCGGTTATCTAGCTTTATGAC.....................................	20
TTCGGTTATCTAGCTTTA.........................................	3
TTCGGTTATCTAGCTTTATGA......................................	3
.TCGGTTATCTAGCTTTATGACG....................................	1
.....................................ATACAGCTAGATAACCAAAGA.	1
...((((((((((((.(((((..(((....)))..))))).))))))))))))...... (-27.20)

NW_006383462.1/53808-53874(-)_WS_miRDeep2_novel_22
ctCCCTCCCGGACGGGCCGACCCTGCCCTGCATACAAACCAAGCGCCGGCGGCTGGGCGGGAGGGAC
CTCCCTCCCGGACGGGCCGACCCT...........................................	12
CTCCCTCCCGGACGGGCCGACCC............................................	2
CTCCCTCCCGGACGGGCCGACCCTGC.........................................	1
..............................................CGGCGGCTGGGCGGGAGGGA.	1
.(((((((((..(.(((((.((..((.((............)).)).))))))).).))))))))). (-34.60)

NW_006383464.1/555474-555539(+)_WS_miRDeep2_novel_23
AGGGCACATGAGGTGGGCAGGGCTCGCCTCCGCTGGGCCCGCCCTGACCCCTTCTCTGTGCCCCTA
...........................................CTGACCCCTTCTCTGTGCCCCT.	4
...........................................CTGACCCCTTCTCTGTGCCCC..	2
...........................................CTGACCCCTTCTCTGTGCCCCTA	2
AGGGCACATGAGGTGGGCAG..............................................	1
...........................................CTGACCCCTTCTCTGTGCCC...	1
..........................................CCTGACCCCTTCTCTGTGCCCCT.	1
.(((((((.((((.(((((((((..((((.....))))..)))))).)))))))..)))))))... (-41.80)

NW_006383473.1/304795-304859(+)_WS_miRDeep2_novel_24
TCTATCCCTTGTAAACAAGTGGCAACATATTAATGGGTGTGTTTTGCTGTTTGCATTGGATAGAT
..........................................TTTGCTGTTTGCATTGGATAG..	14
..........................................TTTGCTGTTTGCATTGGATAGA.	12
.........................................TTTTGCTGTTTGCATTGGAT....	2
.........................................TTTTGCTGTTTGCATTGGATAG..	2
TCTATCCCTTGTAAACAAGTGG...........................................	1
(((((((..((((((((.((((.((((((((....))))))))))))))))))))..))))))). (-26.40)

NW_006383507.1/669928-669988(+)_WS_miRDeep2_novel_25
ACAACAATGATGCTTCCAGGCTTTTGGAGGGACTTCAGTCTGGAAGCATGCTTGTTTATCT
ACAACAATGATGCTTCCAGGCT.......................................	5
ACAACAATGATGCTTCCAGGCTT......................................	2
......................................TCTGGAAGCATGCTTGTTTATC.	2
ACAACAATGATGCTTCCAGGCTTT.....................................	1
......................................TCTGGAAGCATGCTTGTTTAT..	1
......................................TCTGGAAGCATGCTTGTTTATCT	1
..(((((..(((((((((((((...((((...)))))))))))))))))..)))))..... (-26.60)

NW_006383509.1/1010609-1010670(+)_WS_miRDeep2_novel_26
AGACAGATGTAGAGAATGGGTGAGTCAAATATTCTTAACTCACCCACTTACCATTTGCCTGA
AGACAGATGTAGAGAATGGGTGA.......................................	3
AGACAGATGTAGAGAATGGGT.........................................	2
.......................................TCACCCACTTACCATTTGCCTG.	2
........................................CACCCACTTACCATTTGCCTG.	2
AGACAGATGTAGAGAATGGGTG........................................	1
AGACAGATGTAGAGAATGGGTGAG......................................	1
((.((((((..(((..(((((((((.((......)).))))))))))))..)))))).)).. (-21.40)

NW_006383515.1/534394-534452(-)_WS_miRDeep2_novel_27
CGGAGACTGTCGGTAGGCACGAGAGCTACGTGTCTCAGCCTGCTCGAGTCTCCATTGTG
CGGAGACTGTCGGTAGGCACGAGA...................................	13
CGGAGACTGTCGGTAGGCACGA.....................................	8
..................................TCAGCCTGCTCGAGTCTCCATTGT.	3
CGGAGACTGTCGGTAGGCACG......................................	1
..................................TCAGCCTGCTCGAGTCTCC......	1
..................................TCAGCCTGCTCGAGTCTCCATT...	1
.((((((..(((((((((..((((........)))).)))))).)))))))))...... (-27.40)

NW_006383521.1/478003-478055(+)_cfa-miR-374b_miRDeep2_loc1
ATATAATACAACCTGCTAAGTGTCCTAGCACTTATCAGGTTGTATTATCATTG
ATATAATACAACCTGCTAAGT................................	11792
ATATAATACAACCTGCTAAGTGT..............................	3188
ATATAATACAACCTGCTAAGTG...............................	2788
..............................CTTATCAGGTTGTATTATCATT.	1325
ATATAATACAACCTGCTAAG.................................	249
...TAATACAACCTGCTAAGTGTCCT...........................	242
..............................CTTATCAGGTTGTATTATC....	109
.............................ACTTATCAGGTTGTATTATC....	106
...............................TTATCAGGTTGTATTATCATT.	71
....AATACAACCTGCTAAGTGTCCT...........................	54
.TATAATACAACCTGCTAAGTGT..............................	53
ATATAATACAACCTGCTAAGTGTCCT...........................	41
............................CACTTATCAGGTTGTATTATC....	40
.TATAATACAACCTGCTAAGT................................	34
..............................CTTATCAGGTTGTATTATCAT..	33
ATATAATACAACCTGCTAAGTGTC.............................	30
...............................TTATCAGGTTGTATTATC....	20
.TATAATACAACCTGCTAAGTGTCCT...........................	19
..ATAATACAACCTGCTAAGTGTCCT...........................	19
..ATAATACAACCTGCTAAGT................................	13
.....ATACAACCTGCTAAGTGTCCT...........................	11
..............................CTTATCAGGTTGTATTATCA...	11
ATATAATACAACCTGCT....................................	10
...........................GCACTTATCAGGTTGTATTATC....	10
................................TATCAGGTTGTATTATC....	10
....AATACAACCTGCTAAGTGTCCTAGC........................	9
..ATAATACAACCTGCTAAGTG...............................	8
.............................ACTTATCAGGTTGTATTATCAT..	8
.TATAATACAACCTGCTAAGTGTC.............................	7
.TATAATACAACCTGCTAAGTG...............................	6
ATATAATACAACCTGCTA...................................	5
..ATAATACAACCTGCTAAGTGT..............................	5
ATATAATACAACCTGCTAAGTGTCC............................	4
...TAATACAACCTGCTAAGTGTCC............................	4
................................TATCAGGTTGTATTATCATT.	4
ATATAATACAACCTGC.....................................	3
ATATAATACAACCTGCTAA..................................	3
.TATAATACAACCTGCTAAG.................................	3
....AATACAACCTGCTAAGTGTCCTAG.........................	3
..ATAATACAACCTGCTAAG.................................	2
....AATACAACCTGCTAAGTGT..............................	2
...TAATACAACCTGCTAAGTGTC.............................	2
..ATAATACAACCTGCTAAGTGTCC............................	2
....AATACAACCTGCTAAGTGTCCTA..........................	2
...TAATACAACCTGCTAAGTGTCCTAG.........................	2
ATATAATACAACCTGCTAAGTGTCCTAGCACTTATC.................	2
.TATAATACAACCTGCTAAGTGTCCTAGCACTTATCA................	2
..ATAATACAACCTGCTAAGTGTCCTAGCACTTATCA................	2
..............................CTTATCAGGTTGTATTAT.....	2
............................CACTTATCAGGTTGTATTATCA...	2
.......ACAACCTGCTAAGTGT..............................	1
.......ACAACCTGCTAAGTGTCC............................	1
ATATAATACAACCTGCTAAGTGTCCTAG.........................	1
.....ATACAACCTGCTAAGTGTCCTAG.........................	1
ATATAATACAACCTGCTAAGTGTCCTAGC........................	1
.TATAATACAACCTGCTAAGTGTCCTAGC........................	1
...TAATACAACCTGCTAAGTGTCCTAGC........................	1
......TACAACCTGCTAAGTGTCCTAGC........................	1
ATATAATACAACCTGCTAAGTGTCCTAGCA.......................	1
.TATAATACAACCTGCTAAGTGTCCTAGCA.......................	1
ATATAATACAACCTGCTAAGTGTCCTAGCACT.....................	1
....AATACAACCTGCTAAGTGTCCTAGCACT.....................	1
.TATAATACAACCTGCTAAGTGTCCTAGCACTT....................	1
....AATACAACCTGCTAAGTGTCCTAGCACTT....................	1
...TAATACAACCTGCTAAGTGTCCTAGCACTTATC.................	1
ATATAATACAACCTGCTAAGTGTCCTAGCACTTATCA................	1
...TAATACAACCTGCTAAGTGTCCTAGCACTTATCA................	1
.............................ACTTATCAGGTTGTATTA......	1
..........................AGCACTTATCAGGTTGTATTATC....	1
...........................GCACTTATCAGGTTGTATTATCAT..	1
...........................GCACTTATCAGGTTGTATTATCATT.	1
..................................TCAGGTTGTATTATCATT.	1
..(((((((((((((.(((((((....))))))).)))))))))))))..... (-25.10)

NW_006383530.1/1147331-1147392(-)_WS_miRDeep2_novel_28
GGCTCCCGGCCTCTGCGTCGCTGCCGCGGTTGCCAGGAGAGCGGCGCCGGCGGGGAGCGGCC
GGCTCCCGGCCTCTGCGTCGCTG.......................................	18
........................................GCGGCGCCGGCGGGGAGCGGC.	1
.((((((.(((...((((((((.((..((...)).))..)))))))).))).)))))).... (-37.80)

NW_006383552.1/184369-184431(-)_WS_miRDeep2_novel_29
AAGATGAGGGGGACGCAGGGGACAGTACTGTTGATGCCTTGTCTCTGCTTCTCTCGTCTACAC
.........................................TCTCTGCTTCTCTCGTCTACA.	28
.........................................TCTCTGCTTCTCTCGTCTAC..	9
.........................................TCTCTGCTTCTCTCGTCT....	8
.........................................TCTCTGCTTCTCTCGTCTA...	5
AAGATGAGGGGGACGCAGGGGAC........................................	3
.........................................TCTCTGCTTCTCTCGTCTACAC	3
AAGATGAGGGGGACGCAGGG...........................................	1
........................GTACTGTTGATGCCTTG......................	1
.(((((((((((..((((((.(((((((....).)))..)))))))))))))))))))).... (-23.80)

NW_006383573.1/740426-740488(+)_WS_miRDeep2_novel_30
CGGACTCTGGAGAGCCGGCTGGACGAGGAGCACTGAGCGTCCCCGGTGCTTTTGAGTCTTTCA
.......................................TCCCCGGTGCTTTTGAGTCTT...	5
.......................................TCCCCGGTGCTTTTGAGTCT....	4
.......................................TCCCCGGTGCTTTTGAGTCTTT..	2
CGGACTCTGGAGAGCCGGCTGGAC.......................................	1
.......................................TCCCCGGTGCTTTTGAGTC.....	1
.......................................TCCCCGGTGCTTTTGAGTCTTTC.	1
.((((((.((((.(((((..(((((((.....))...)))))))))).)))).)))))).... (-27.30)

NW_006383590.1/659738-659829(-)_WS_miRDeep2_novel_31
TCGCGGGGGGAGGGCCTGGCCTTTGGCTTTCGGGGTGGCGGTCCGCGGCCCCGGGCCGGTGCTCAGGGCGCCTCGCCCCTCCCTCCGCAGGG
....................................................................CGCCTCGCCCCTCCCTCCGCAG..	15
TCGCGGGGGGAGGGCCTGGCCT......................................................................	2
.CGCGGGGGGAGGGCCTGGCCTTTGGC.................................................................	1
.CGCGGGGGGAGGGCCTGGCCTTTGGCT................................................................	1
....................................................................CGCCTCGCCCCTCCCTCCGC....	1
....................................................................CGCCTCGCCCCTCCCTCCGCA...	1
..((((((((((((((((((..((((((..((((((.(((...))).)))))))))))).)).))))(((...))))))))))))))).... (-61.00)

NW_006383612.1/13498-13559(-)_WS_miRDeep2_novel_32
CCCAAGGTTCCTTAGTTAAATTCCGCAGTGATCTGGGGATTTAACTAAGGATACTTGAACTC
.......................................TTTAACTAAGGATACTTGAACT.	7
CCCAAGGTTCCTTAGTTAAATTC.......................................	3
.........................................TAACTAAGGATACTTGAACT.	1
..((((..((((((((((((((((.(((....)))))))))))))))))))..))))..... (-32.80)

NW_006383625.1/381966-382024(-)_WS_miRDeep2_novel_33
GTAGGGAGGTTGGAAGATACCAGCCTGTCCCTCTGACGTCTTCCAAATCCTCTCTGTTA
....................................CGTCTTCCAAATCCTCTCTGTT.	15
GTAGGGAGGTTGGAAGATACC......................................	1
.(((((((((((((((((..(((.........)))..)))))))))..))))))))... (-23.30)

NW_006383681.1/307152-307213(-)_WS_miRDeep2_novel_34
GGGGATCGGCGCTCGCAGCGGCGCAGCCTCGAGCCCACCGCCGCCGGAGCCGATCCCCCGAT
......................................CGCCGCCGGAGCCGATCCCCCGA.	15
.......................................GCCGCCGGAGCCGATCCCCCGA.	12
GGGGATCGGCGCTCGCAGCGGC........................................	9
........................................CCGCCGGAGCCGATCCCCCGA.	8
.....................................CCGCCGCCGGAGCCGATCCCCCGA.	3
......................................CGCCGCCGGAGCCGATCCCCCGAT	1
((((((((((.((.((.((((.((........))...)))).)).)).)))))))))).... (-35.30)

NW_006383712.1/611643-611706(+)_WS_miRDeep2_novel_35
TCGGTGTGTTCCAAGTGTTCCTGGTTTTAGGCTTGAGCTCAGGATCTTTGGGAACACCGGGGCT
TCGGTGTGTTCCAAGTGTTCCTG.........................................	8
.CGGTGTGTTCCAAGTGTTCCTG.........................................	3
..........................................GATCTTTGGGAACACCGGGGC.	1
(((((((.(((((((.(.(((((((((.......)))).))))).))))))))))))))).... (-27.00)

NW_006383719.1/219136-219186(-)_WS_miRDeep2_novel_36
TGGCCTGGGCTGGAGCAGAGTACCCAGCACTGTGTTCCTATCCCAGGGCAG
TGGCCTGGGCTGGAGCAGAGT..............................	8
..............................TGTGTTCCTATCCCAGGGCA.	3
((.((((((..((((((.(((.......))).))))))...)))))).)). (-26.70)

NW_006383721.1/804719-804777(+)_WS_miRDeep2_novel_37
GGCGGAGCTGCCCGGCCGGCGGCGCCCACTGCGGCCCCCGGCCCTGGGCTGCTCCCACT
...................................CCCCGGCCCTGGGCTGCTCCCACT	10
GGCGGAGCTGCCCGGCCGGCGGC....................................	2
...................................CCCCGGCCCTGGGCTGCT......	2
...................................CCCCGGCCCTGGGCTGCTC.....	1
...................................CCCCGGCCCTGGGCTGCTCC....	1
...................................CCCCGGCCCTGGGCTGCTCCCA..	1
....................................CCCGGCCCTGGGCTGCTCCCA..	1
.....................................CCGGCCCTGGGCTGCTCCCA..	1
...................................CCCCGGCCCTGGGCTGCTCCCAC.	1
....................................CCCGGCCCTGGGCTGCTCCCAC.	1
...(((((.((((((((((.((.(((......)))))))))))..)))).))))).... (-39.50)

NW_006383731.1/533811-533869(+)_WS_miRDeep2_novel_38
ATGTCCTTGCTTTGCACAATCGCCATCATTACTATGGAATTGTGCAGTGAGGACATGTT
ATGTCCTTGCTTTGCACAATCGCC...................................	29
....................................GAATTGTGCAGTGAGGACATG..	9
....................................GAATTGTGCAGTGAGGACATGT.	5
....................................GAATTGTGCAGTGAGGACA....	3
ATGTCCTTGCTTTGCACAATCG.....................................	1
ATGTCCTTGCTTTGCACAATCGC....................................	1
ATGTCCTTGCTTTGCACAATCGCCA..................................	1
(((((((((((..(((((((..((((.......)))).))))))))))))))))))... (-25.00)

NW_006383764.1/255738-255795(-)_WS_miRDeep2_novel_39
ACTGCCTCCTGGCTTCCAAACCCATCTGGGGCGGGTTTGGAGGCGGGAGAGCCGCCTC
...................................TTTGGAGGCGGGAGAGCCGCCT.	10
...................................TTTGGAGGCGGGAGAGCCGC...	3
ACTGCCTCCTGGCTTCCAAACCC...................................	2
..................................GTTTGGAGGCGGGAGAGCCGCCT.	1
...((((((((.(((((((((((.((...)).))))))))))))))))).))...... (-31.30)

NW_006383800.1/907733-907792(-)_miR-7143_loc1
AACTCAGCTCTGAAGTGCAGAGGCTATTTGCACTTCCTCTGCACTTGAAGCTGAGGCTGA
.....................................TCTGCACTTGAAGCTGAGGCTGA	7
AACTCAGCTCTGAAGTGCAGA.......................................	3
AACTCAGCTCTGAAGTGCAGAGG.....................................	3
.....................................TCTGCACTTGAAGCTGAGGCTG.	3
.....................................TCTGCACTTGAAGCTGAGGCT..	2
AACTCAGCTCTGAAGTGC..........................................	1
AACTCAGCTCTGAAGTGCAGAG......................................	1
..(((((((.(.(((((((((((............))))))))))).))))))))..... (-30.10)

NW_006383813.1/111533-111589(-)_WS_miRDeep2_novel_41
ACCGGGTATCGGAGCTGCGCCTCCCTGATTTGGAGTTGCAGAACCTTGCCCGGCTTT
...................................TTGCAGAACCTTGCCCGGCTT.	4
...................................TTGCAGAACCTTGCCCGGCT..	2
...................................TTGCAGAACCTTGCCCGGCTTT	2
ACCGGGTATCGGAGCTGCGCCT...................................	1
....................................TGCAGAACCTTGCCCGGCTTT	1
.(((((((..((..(((((.((((.......)))).)))))..)).))))))).... (-28.30)

NW_006383816.1/59793-59853(+)_WS_miRDeep2_novel_42
CCTGGGACAGAGCCCGAAGCAGGCGGGAATGCTCATTGCCTCTTCGTCTCTGCCACCAGGC
CCTGGGACAGAGCCCGAAGCAGGC.....................................	16
..TGGGACAGAGCCCGAAGCAGGCG....................................	14
.CTGGGACAGAGCCCGAAGCAGGC.....................................	9
CCTGGGACAGAGCCCGAAGCAGG......................................	3
.CTGGGACAGAGCCCGAAGCAGGCGGGA.................................	2
.......................................CTCTTCGTCTCTGCCACCAG..	2
..TGGGACAGAGCCCGAAGCAGGC.....................................	1
..TGGGACAGAGCCCGAAGCAGGCGG...................................	1
((((((.(((((..(((((.((((((((....)).))))))))))).))))).).))))). (-29.30)

NW_006383846.1/1137755-1137819(+)_WS_miRDeep2_novel_43
TGGGCCTAGTGGAGTTCCATCAACCCTGCTGTGGAATGTGGTTGTGGTTCCCTGGagaccttcac
TGGGCCTAGTGGAGTTCCATCAACC........................................	9
.........................................TTGTGGTTCCCTGGAGA.......	2
.........................................TTGTGGTTCCCTGGAGACCTTCA.	2
TGGGCCTAGTGGAGTTCCATCAAC.........................................	1
.........................................TTGTGGTTCCCTGGAGACCTTC..	1
.((((((((.((((..(((.(((((..((........)))))))))))))))))).).))).... (-20.30)

NW_006383860.1/273279-273340(+)_WS_miRDeep2_novel_44
TAAGGTTTAGATCTGTGTGGCTGACACAGATCTTCTGACAGCCACACAGATCTAAACCTTAA
TAAGGTTTAGATCTGTGTGGCT........................................	18
.AAGGTTTAGATCTGTGTGGC.........................................	5
..AGGTTTAGATCTGTGTGGCTG.......................................	1
......................................CAGCCACACAGATCTAAACCT...	1
........................................GCCACACAGATCTAAACCTT..	1
.......................................AGCCACACAGATCTAAACCTTA.	1
(((((((((((((((((((((((...((((...)))).))))))))))))))))))))))). (-43.30)

NW_006383872.1/162714-162771(+)_cfa-miR-15a_miRDeep2_loc1
TAGCAGCACATAATGGTTTGTGGATTTTGAAAAGGTGCAGGCCATATTGTGCTGCCTC
TAGCAGCACATAATGGTTTGT.....................................	23180
TAGCAGCACATAATGGTTTG......................................	12494
TAGCAGCACATAATGGTTTGTG....................................	4806
TAGCAGCACATAATGGTTTGTGG...................................	183
TAGCAGCACATAATGGTT........................................	118
TAGCAGCACATAATGGTTTGTGGA..................................	53
.AGCAGCACATAATGGTTTGT.....................................	48
TAGCAGCACATAATGGTTT.......................................	29
TAGCAGCACATAATGGT.........................................	28
.AGCAGCACATAATGGTTTG......................................	21
.AGCAGCACATAATGGTTTGTG....................................	14
...CAGCACATAATGGTTTGT.....................................	9
TAGCAGCACATAATGGTTTGTGGAT.................................	9
......CACATAATGGTTTGTG....................................	5
.....................................CAGGCCATATTGTGCTGCCT.	3
TAGCAGCACATAATGG..........................................	2
....AGCACATAATGGTTTG......................................	2
..GCAGCACATAATGGTTTGT.....................................	2
.AGCAGCACATAATGGTT........................................	1
....AGCACATAATGGTTTGT.....................................	1
.....GCACATAATGGTTTGT.....................................	1
.AGCAGCACATAATGGTTTGTGG...................................	1
............ATGGTTTGTGGATTTTGAAAAGG.......................	1
TAGCAGCACATAATGGTTTGTGGATTTTGAAAAGGTGC....................	1
.....................................CAGGCCATATTGTGCT.....	1
.....................................CAGGCCATATTGTGCTGCC..	1
..((((((((..((((((((((.............))))))))))..))))))))... (-24.80)

NW_006383874.1/155004-155070(-)_cfa-miR-192_miRDeep2_loc1
CTGACCTATGAATTGACAGCCAGtgctctcttctcccctctggctGCCAATTCCATAGGTCACAGGT
CTGACCTATGAATTGACAGCC..............................................	56217
.TGACCTATGAATTGACAGCCAGT...........................................	18804
.TGACCTATGAATTGACAGCCAG............................................	6158
.TGACCTATGAATTGACAGCCA.............................................	3164
CTGACCTATGAATTGACAGCCA.............................................	3016
.TGACCTATGAATTGACAGCC..............................................	2840
CTGACCTATGAATTGACAGC...............................................	1772
CTGACCTATGAATTGACAGCCAGT...........................................	696
.TGACCTATGAATTGACAGC...............................................	371
CTGACCTATGAATTGACAG................................................	135
CTGACCTATGAATTGACA.................................................	133
CTGACCTATGAATTGACAGCCAG............................................	76
..GACCTATGAATTGACAGCCAGT...........................................	72
.TGACCTATGAATTGACAG................................................	41
..GACCTATGAATTGACAGCCAG............................................	32
CTGACCTATGAATTGAC..................................................	27
..GACCTATGAATTGACAGCCA.............................................	18
..GACCTATGAATTGACAGCC..............................................	15
.TGACCTATGAATTGACA.................................................	7
.TGACCTATGAATTGACAGCCAGTG..........................................	7
.TGACCTATGAATTGAC..................................................	5
...ACCTATGAATTGACAGCC..............................................	2
...ACCTATGAATTGACAGCCAGTG..........................................	2
CTGACCTATGAATTGACAGCCAGTGCT........................................	2
...........................................CTGCCAATTCCATAGGTCACA...	2
...........................................CTGCCAATTCCATAGGTCACAG..	2
....CCTATGAATTGACAGCC..............................................	1
.TGACCTATGAATTGACAGCCAGTGCTCT......................................	1
......................................TCTGGCTGCCAATTCCATAGGTC......	1
.((((((((((((((.(((((((................))))))).))))).)))))))))..... (-29.60)

NW_006383874.1/155192-155251(-)_cfa-miR-194_miRDeep2_loc1
TGTAACAGCAACTCCATGTGGAAGTGTCCACTGGTTCCAGTGGGGCTGCTGTTATCGGGG
TGTAACAGCAACTCCATGTGGA......................................	2668
TGTAACAGCAACTCCATGTGG.......................................	222
TGTAACAGCAACTCCATGTGGAA.....................................	201
TGTAACAGCAACTCCATG..........................................	28
TGTAACAGCAACTCCATGT.........................................	26
TGTAACAGCAACTCCATGTG........................................	9
....................................CCAGTGGGGCTGCTGTTATCG...	5
.GTAACAGCAACTCCATGTGGA......................................	4
..TAACAGCAACTCCATGTGGA......................................	2
....................................CCAGTGGGGCTGCTGTTATCGG..	2
TGTAACAGCAACTCCAT...........................................	1
.(((((((((.((((((.(((((.(.......).))))))))))).)))))))))..... (-25.20)

NW_006383874.1/173398-173462(-)_WS_miRDeep2_novel_45
TAGCCGGGGTGTGGGAGTCACGGGCGCCGAGTGTGGCTTTCCCTGACCTCTCCTACCCTGGCCCA
..........................................CTGACCTCTCCTACCCTGGCCC.	14
...........................................TGACCTCTCCTACCCTGGCCC.	5
..........................................CTGACCTCTCCTACCCTGGC...	4
..........................................CTGACCTCTCCTACCCTGGCCCA	4
...........................................TGACCTCTCCTACCCTGGCC..	3
...........................................TGACCTCTCCTACCCTGGCCCA	3
.AGCCGGGGTGTGGGAGTCACGG..........................................	1
...........................................TGACCTCTCCTACCCTGGC...	1
..........................................CTGACCTCTCCTACCCTGGCC..	1
..........................CCGAGTGTGGCTTTCCCTGACCTCTCCTACCCTGGCCC.	1
..(((((((((.((((((((.(((.(((......)))...)))))).))))).)))))))))... (-36.20)

NW_006383886.1/835785-835845(+)_cfa-miR-874_miRDeep2_loc1
CGGCCCCACGCACCAGGGTAAGAGAGACTCTCGCTTCCTGCCCTGGCCCGAGGGACCGACT
.....................................CTGCCCTGGCCCGAGGGACCGAC.	38703
.....................................CTGCCCTGGCCCGAGGGACCGA..	12569
.....................................CTGCCCTGGCCCGAGGGACCGACT	7850
CGGCCCCACGCACCAGGGTAAGA......................................	3763
CGGCCCCACGCACCAGGGTAAG.......................................	2377
CGGCCCCACGCACCAGGGTAA........................................	2306
CGGCCCCACGCACCAGGGTA.........................................	1542
.....................................CTGCCCTGGCCCGAGGGACC....	760
......................................TGCCCTGGCCCGAGGGACCGAC.	595
.....................................CTGCCCTGGCCCGAGGGAC.....	292
.....................................CTGCCCTGGCCCGAGGGACCG...	286
.....................................CTGCCCTGGCCCGAGGGA......	247
......................................TGCCCTGGCCCGAGGGACCGA..	94
......................................TGCCCTGGCCCGAGGGACCGACT	81
.....................................CTGCCCTGGCCCGAGGG.......	41
.....................................CTGCCCTGGCCCGAGG........	26
CGGCCCCACGCACCAGGGT..........................................	24
......................................TGCCCTGGCCCGAGGGACCG...	15
CGGCCCCACGCACCAGGGTAAGAGAGAC.................................	10
CGGCCCCACGCACCAGGG...........................................	8
.GGCCCCACGCACCAGGGTAAG.......................................	8
.GGCCCCACGCACCAGGGTAAGA......................................	5
......................................TGCCCTGGCCCGAGGGA......	4
......................................TGCCCTGGCCCGAGGGACC....	4
CGGCCCCACGCACCAGGGTAAGAGAGACTCT..............................	3
.GGCCCCACGCACCAGGGTA.........................................	2
.....CCACGCACCAGGGTAAG.......................................	2
CGGCCCCACGCACCAGGGTAAGAGAGACTCTC.............................	2
......................................TGCCCTGGCCCGAGGGAC.....	2
.......................................GCCCTGGCCCGAGGGACCGAC.	2
........................................CCCTGGCCCGAGGGACCGAC.	2
CGGCCCCACGCACCAGG............................................	1
.....CCACGCACCAGGGTAA........................................	1
CGGCCCCACGCACCAGGGTAAGAGAGACTC...............................	1
.....CCACGCACCAGGGTAAGAGAGACTC...............................	1
......................AGAGACTCTCGCTTCCTGCCCTGGCCCGAGGGACCGAC.	1
.................................CTTCCTGCCCTGGCCCGAGGGACCGAC.	1
....................................CCTGCCCTGGCCCGAGGGACCGAC.	1
....................................CCTGCCCTGGCCCGAGGGACCGACT	1
(((.(((.((..((((((((((.(((...))).))...))))))))..)).))).)))... (-28.10)

NW_006383902.1/322852-322907(+)_WS_miRDeep2_novel_46
CTGGTCCTATATTTCTCTGCCtctagtttcagaggcagagaaaTATAGGACCTTAT
CTGGTCCTATATTTCTCTGCCT..................................	6
..................................GCAGAGAAATATAGGACCTTA.	2
................................AGGCAGAGAAATATAGGACC....	1
.................................GGCAGAGAAATATAGGACC....	1
..((((((((((((((((((((((......)))))))))))))))))))))).... (-40.40)

NW_006383916.1/436076-436137(+)_miR-214;miR-3120_loc1
GCCTGTCTGTGCCTGCTGTACAGGTGAGCGGATGTTCTGCACAGCAAGTGTAGACAGGCAGT
.......................................CACAGCAAGTGTAGACAGGCAG.	2799
.......................................CACAGCAAGTGTAGACAGGC...	1387
.......................................CACAGCAAGTGTAGACAGGCAGT	1137
.......................................CACAGCAAGTGTAGACAGGCA..	983
........................................ACAGCAAGTGTAGACAGGCAGT	319
.......................................CACAGCAAGTGTAGACAGG....	68
......................................GCACAGCAAGTGTAGACAGGCAGT	58
......................................GCACAGCAAGTGTAGACAGGCAG.	47
........................................ACAGCAAGTGTAGACAGGCAG.	38
........................................ACAGCAAGTGTAGACAGGCA..	35
GCCTGTCTGTGCCTGCTGTACA........................................	33
........................................ACAGCAAGTGTAGACAGGC...	31
.....................................TGCACAGCAAGTGTAGACAGGC...	28
......................................GCACAGCAAGTGTAGACAGGC...	26
.CCTGTCTGTGCCTGCTGTACA........................................	13
......................................GCACAGCAAGTGTAGACAGGCA..	6
..CTGTCTGTGCCTGCTGTACA........................................	5
GCCTGTCTGTGCCTGCTGTAC.........................................	4
.........................................CAGCAAGTGTAGACAGGCAGT	3
.CCTGTCTGTGCCTGCTGTAC.........................................	2
..CTGTCTGTGCCTGCTGTACAGG......................................	2
.......................................CACAGCAAGTGTAGAC.......	2
.........................................CAGCAAGTGTAGACAGGC...	2
.CCTGTCTGTGCCTGCTGT...........................................	1
GCCTGTCTGTGCCTGCTGTA..........................................	1
.......................................CACAGCAAGTGTAGACAG.....	1
.........................................CAGCAAGTGTAGACAGGCAG.	1
...........................................GCAAGTGTAGACAGGCAG.	1
((((((((((((.((((((.((((...........)))).)))))).))))))))))))... (-30.80)

NW_006383916.1/436072-436135(-)_cfa-miR-214_miRDeep2_loc1
TGCCTGTCTACACTTGCTGTGCAGAACATCCGCTCACCTGTACAGCAGGCACAGACAGGCAGTC
.........................................ACAGCAGGCACAGACAGGCAGT.	2056
TGCCTGTCTACACTTGCTGTGC..........................................	1567
........................................TACAGCAGGCACAGACAGGCAGT.	966
.........................................ACAGCAGGCACAGACAGGCAG..	551
........................................TACAGCAGGCACAGACAGGCAG..	364
TGCCTGTCTACACTTGCTGT............................................	210
........................................TACAGCAGGCACAGACAGGC....	128
........................................TACAGCAGGCACAGACAGG.....	118
TGCCTGTCTACACTTGCTGTG...........................................	96
........................................TACAGCAGGCACAGACAGGCA...	58
.........................................ACAGCAGGCACAGACAGG.....	42
.......................................GTACAGCAGGCACAGACAGGCAGT.	26
.........................................ACAGCAGGCACAGACAGGCA...	23
TGCCTGTCTACACTTGCTG.............................................	20
.GCCTGTCTACACTTGCTGTGC..........................................	20
........................................TACAGCAGGCACAGACAG......	16
.........................................ACAGCAGGCACAGACAGGC....	15
.......................................GTACAGCAGGCACAGACAGGCAG..	15
..........................................CAGCAGGCACAGACAGGCAGT.	12
TGCCTGTCTACACTTGCTGTGCA.........................................	10
.........................................ACAGCAGGCACAGACAG......	10
.......................................GTACAGCAGGCACAGACAGG.....	10
.......................................GTACAGCAGGCACAGACAGGC....	10
.GCCTGTCTACACTTGCTGT............................................	5
...........................................AGCAGGCACAGACAGGCAGT.	5
..CCTGTCTACACTTGCTGTGC..........................................	4
......................AGAACATCCGCTCACCTGT.......................	4
.......................................GTACAGCAGGCACAGACAGGCA...	4
.............................................CAGGCACAGACAGGCAGT.	4
........................................TACAGCAGGCACAGACAGGCAGTC	4
........................................TACAGCAGGCACAGACA.......	3
......................................TGTACAGCAGGCACAGACAGGC....	3
...........................................AGCAGGCACAGACAGGCAG..	3
TGCCTGTCTACACTTGC...............................................	2
TGCCTGTCTACACTTGCT..............................................	2
.GCCTGTCTACACTTGCTG.............................................	2
.GCCTGTCTACACTTGCTGTGCAG........................................	2
.GCCTGTCTACACTTGCTGTGCAGAACATC..................................	1
......................AGAACATCCGCTCACCTG........................	1
......................AGAACATCCGCTCACCTGTA......................	1
........................................TACAGCAGGCACAGAC........	1
.........................................ACAGCAGGCACAGACA.......	1
.................................TCACCTGTACAGCAGGCACAGACAGGCAGT.	1
(((((((((...((((((((((((.............))))))))))))...)))))))))... (-34.30)

NW_006383927.1/824975-825030(+)_WS_miRDeep2_novel_48
agtttcttcatctgaataGTGGGTTAATGACACCCACtattcagatgaagaaacta
...................................ACTATTCAGATGAAGAAACT.	120
AGTTTCTTCATCTGAATAGTGG..................................	89
..................................CACTATTCAGATGAAGAAACT.	66
.GTTTCTTCATCTGAATAGTGGG.................................	59
AGTTTCTTCATCTGAATAGT....................................	31
AGTTTCTTCATCTGAATAGTG...................................	20
.GTTTCTTCATCTGAATAGTGGGT................................	14
.GTTTCTTCATCTGAATAGTGG..................................	13
AGTTTCTTCATCTGAATAGTGGG.................................	13
AGTTTCTTCATCTGAATAG.....................................	11
...................................ACTATTCAGATGAAGAAAC..	6
....................................CTATTCAGATGAAGAAACT.	6
..TTTCTTCATCTGAATAGTGGGT................................	5
.GTTTCTTCATCTGAATAGTG...................................	3
AGTTTCTTCATCTGAATAGTGGGT................................	3
.....................................TATTCAGATGAAGAAACT.	3
..TTTCTTCATCTGAATAGTGGG.................................	2
..................................CACTATTCAGATGAAGAAAC..	2
...................................ACTATTCAGATGAAGAAACTA	2
....TCTTCATCTGAATAGTGGG.................................	1
....TCTTCATCTGAATAGTGGGT................................	1
...TTCTTCATCTGAATAGTGGGTT...............................	1
..................................CACTATTCAGATGAAGAAACTA	1
((((((((((((((((((((((((.......)))))))))))))))))))))))). (-38.90)

NW_006383927.1/824974-825029(-)_WS_miRDeep2_novel_49
agtttcttcatctgaataGTGGGTGTCATTAACCCACtattcagatgaagaaacta
...................................ACTATTCAGATGAAGAAACT.	120
AGTTTCTTCATCTGAATAGTGG..................................	89
..................................CACTATTCAGATGAAGAAACT.	66
.GTTTCTTCATCTGAATAGTGGG.................................	59
AGTTTCTTCATCTGAATAGT....................................	31
AGTTTCTTCATCTGAATAGTG...................................	20
.GTTTCTTCATCTGAATAGTGGGT................................	14
.GTTTCTTCATCTGAATAGTGG..................................	13
AGTTTCTTCATCTGAATAGTGGG.................................	13
AGTTTCTTCATCTGAATAG.....................................	11
...................................ACTATTCAGATGAAGAAAC..	6
....................................CTATTCAGATGAAGAAACT.	6
..TTTCTTCATCTGAATAGTGGGT................................	5
.GTTTCTTCATCTGAATAGTG...................................	3
AGTTTCTTCATCTGAATAGTGGGT................................	3
.....................................TATTCAGATGAAGAAACT.	3
..TTTCTTCATCTGAATAGTGGG.................................	2
..................................CACTATTCAGATGAAGAAAC..	2
...................................ACTATTCAGATGAAGAAACTA	2
....TCTTCATCTGAATAGTGGG.................................	1
....TCTTCATCTGAATAGTGGGT................................	1
..................................CACTATTCAGATGAAGAAACTA	1
((((((((((((((((((((((((.......)))))))))))))))))))))))). (-40.30)

NW_006383948.1/632010-632068(-)_WS_miRDeep2_novel_50
AAGGATGGGGCCAGGGGTTGCGACCGGACCTTGGGTGAACCCTTAACCCCAACCTGCTC
...................................TGAACCCTTAACCCCAACCTGCT.	53
...................................TGAACCCTTAACCCCAACCTGCTC	16
...................................TGAACCCTTAACCCCAACCTGC..	4
AAGGATGGGGCCAGGGGTTGC......................................	2
....................................GAACCCTTAACCCCAACCTGCTC	2
AAGGATGGGGCCAGGGGTTGCGAC...................................	1
...................................TGAACCCTTAACCCCAACCTG...	1
....................................GAACCCTTAACCCCAACCTGC..	1
..................................GTGAACCCTTAACCCCAACCTGCT.	1
.(((.(((((..(((((((.(.(((........)))))))))))..))))).))).... (-26.60)

NW_006383968.1/487738-487795(-)_miR-219c_loc1
ACGTCCAGACTCAACTCTCGGCCAGAGCCATAGACTCGAGAATTGCGTTTGGACAATC
...................................TCGAGAATTGCGTTTGGACAAT.	101
...................................TCGAGAATTGCGTTTGGACAA..	24
...................................TCGAGAATTGCGTTTGGACA...	19
...................................TCGAGAATTGCGTTTGGAC....	11
ACGTCCAGACTCAACTCTCGGC....................................	3
..................................CTCGAGAATTGCGTTTGGACAA..	2
..................................CTCGAGAATTGCGTTTGGACAAT.	2
....................................CGAGAATTGCGTTTGGACAAT.	2
ACGTCCAGACTCAACTCT........................................	1
..................................CTCGAGAATTGCGTTTGGACA...	1
....................................CGAGAATTGCGTTTGGACA...	1
..((((((((.(((.(((((((....)))........)))).))).)))))))).... (-21.00)

NW_006383971.1/47180-47239(+)_WS_miRDeep2_novel_52
tgggaggggagtggCCAGGAGGAGGGGCCTAATTCATCCTGGCTCTCCCTGTCCCCAGTC
...................................ATCCTGGCTCTCCCTGTCCCCAGT.	5
...................................ATCCTGGCTCTCCCTGTCCCCA...	3
...................................ATCCTGGCTCTCCCTGTCCCCAG..	3
...................................ATCCTGGCTCTCCCTGTCCCC....	2
TGGGAGGGGAGTGGCCAGGAGGA.....................................	1
.((((((((((.((((((((.(((........))).)))))))))))))).))))..... (-33.50)

NW_006383984.1/306088-306148(-)_WS_miRDeep2_novel_53
ccaccccctccgAGGTCACTGTCATTGGCATGGCTCAGTTGCCTCTGAGTGCTGGGGAGAC
CCACCCCCTCCGAGGTCACTGT.......................................	9
CCACCCCCTCCGAGGTCACTGTC......................................	2
.....................................GTTGCCTCTGAGTGCTGGGGAGA.	1
...(((((((.(((((.((((((((....)))))..))).))))).)))....)))).... (-22.50)

NW_006384008.1/338747-338832(-)_WS_miRDeep2_novel_54
GGAATCTATGTCCGAACAGGAGTTCACAATCTATGTCCGAACAGGAGTTCAGAAGAATGTGAACTCCTGTTCGGACATAGATTCCT
...............................................................CTCCTGTTCGGACATAGATTCC.	6
GGAATCTATGTCCGAACAGGAGT...............................................................	4
...............................................................CTCCTGTTCGGACATAGATTCCT	3
...ATCTATGTCCGAACAGGAGTTC.............................................................	2
..AATCTATGTCCGAACAGGAG................................................................	1
..AATCTATGTCCGAACAGGAGT...............................................................	1
..AATCTATGTCCGAACAGGAGTTC.............................................................	1
....TCTATGTCCGAACAGGAGTTC.............................................................	1
.............................................................AACTCCTGTTCGGACATAGAT....	1
...............................................................CTCCTGTTCGGACATAGAT....	1
..............................................................ACTCCTGTTCGGACATAGATT...	1
((((((((((((((((((((((((((((.(((...((.((((....)))).))))).)))))))))))))))))))))))))))). (-59.30)

NW_006384039.1/487896-487968(-)_WS_miRDeep2_novel_55
CCCGGGCCAGGCTGGGGGACTGGAGTGAGCTGGGCCCTGTCTACCATCTCTTGACCTCCTCTGGCCCGCAGGA
.................................................CTTGACCTCCTCTGGCCCGCAG..	9
..................................................TTGACCTCCTCTGGCCCGCAG..	5
................................................TCTTGACCTCCTCTGGCCCGCA...	3
.................................................CTTGACCTCCTCTGGCCCG.....	2
................................................TCTTGACCTCCTCTGGCCCGC....	2
CCCGGGCCAGGCTGGGGGACTGGAG................................................	1
.................................................CTTGACCTCCTCTGGCCC......	1
..................................................TTGACCTCCTCTGGCCC......	1
.................................................CTTGACCTCCTCTGGCCCGC....	1
.................................................CTTGACCTCCTCTGGCCCGCA...	1
................................................TCTTGACCTCCTCTGGCCCGCAG..	1
(((((((((((..(((((.(.((((((.(.(((((...)))))))).)))).).))))))))))))))..)). (-34.70)

NW_006384074.1/40568-40629(-)_cfa-miR-1839_miRDeep2_loc1
AAGGTAGATAGAACAGGTCTTGTttgcaaaataaattcaagaCCTACTTATCTACCAACAGC
AAGGTAGATAGAACAGGTCTTGT.......................................	1966
AAGGTAGATAGAACAGGTCTTG........................................	1454
.AGGTAGATAGAACAGGTCTTGTT......................................	972
.AGGTAGATAGAACAGGTCTTGT.......................................	863
.AGGTAGATAGAACAGGTCTTG........................................	379
AAGGTAGATAGAACAGGTCT..........................................	301
.......................................AGACCTACTTATCTACCAACAG.	261
AAGGTAGATAGAACAGGTCTT.........................................	168
.AGGTAGATAGAACAGGTCT..........................................	58
.......................................AGACCTACTTATCTACCAACA..	45
.......................................AGACCTACTTATCTACCAACAGC	44
AAGGTAGATAGAACAGGTCTTGTT......................................	43
.AGGTAGATAGAACAGGTCTTGTTT.....................................	29
AAGGTAGATAGAACAGGTC...........................................	25
.AGGTAGATAGAACAGGTCTT.........................................	24
AAGGTAGATAGAACAGGT............................................	6
.......................................AGACCTACTTATCTACCAAC...	5
..GGTAGATAGAACAGGTCTTGT.......................................	3
AAGGTAGATAGAACAGG.............................................	2
.AGGTAGATAGAACAGGTC...........................................	2
AAGGTAGATAGAACAGGTCTTGTTT.....................................	2
.AGGTAGATAGAACAGGTCTTGTTTGC...................................	2
......................................AAGACCTACTTATCTACCAACAG.	2
..GGTAGATAGAACAGGTCTTG........................................	1
.AGGTAGATAGAACAGGTCTTGTTTGCA..................................	1
.AGGTAGATAGAACAGGTCTTGTTTGCAAA................................	1
.................................AATTCAAGACCTACTTATCTACCAA....	1
.....................................CAAGACCTACTTATCTACCAA....	1
......................................AAGACCTACTTATCTACCAAC...	1
........................................GACCTACTTATCTACCAACAG.	1
..........................................CCTACTTATCTACCAACAG.	1
............................................TACTTATCTACCAACAG.	1
..(((((((((...((((((((..(.........)..))))))))..)))))))))...... (-22.00)

NW_006384099.1/821845-821905(+)_WS_miRDeep2_novel_56
ATCAGACTCATCAGACGCTGACCTTTTTTTCACCGCATTCAATGTCTGGAGAGTCTGACAA
........................................AATGTCTGGAGAGTCTGACA.	3021
........................................AATGTCTGGAGAGTCTGA...	75
........................................AATGTCTGGAGAGTCTGAC..	25
ATCAGACTCATCAGACGCTGA........................................	14
ATCAGACTCATCAGACGCT..........................................	6
ATCAGACTCATCAGACGCTG.........................................	6
........................................AATGTCTGGAGAGTCT.....	6
............................................TCTGGAGAGTCTGACA.	6
.........................................ATGTCTGGAGAGTCTGACA.	4
..........................................TGTCTGGAGAGTCTGACA.	4
........................................AATGTCTGGAGAGTCTG....	3
.......................................CAATGTCTGGAGAGTCTGACA.	2
.TCAGACTCATCAGACGCTGA........................................	1
....GACTCATCAGACGCTGA........................................	1
......................................TCAATGTCTGGAGAGTCTGA...	1
..........................................TGTCTGGAGAGTCTGA...	1
......................................TCAATGTCTGGAGAGTCTGACA.	1
...........................................GTCTGGAGAGTCTGACA.	1
........................................AATGTCTGGAGAGTCTGACAA	1
.((((((((.(((((((.(((.................))).))))))).))))))))... (-22.60)

NW_006384131.1/90163-90221(+)_WS_miRDeep2_novel_57
TAGGGGTACTCTGAGGTGACCGCCTCTCGCAAGCGCTGTCTCCTGGGCACCCCTCAGCC
TAGGGGTACTCTGAGGTGACC......................................	97
TAGGGGTACTCTGAGGTGACCGC....................................	44
TAGGGGTACTCTGAGGTGAC.......................................	19
TAGGGGTACTCTGAGGTGA........................................	2
TAGGGGTACTCTGAGGTGACCG.....................................	2
....................................TGTCTCCTGGGCACCCCTCAGC.	2
TAGGGGTACTCTGAGG...........................................	1
TAGGGGTACTCTGAGGT..........................................	1
....................................TGTCTCCTGGGCACCCCT.....	1
.((((((...((.(((.(((.((((......)).)).))).))).)).))))))..... (-23.40)

NW_006384141.1/598043-598102(+)_WS_miRDeep2_novel_58
TCCGGCTGTGTAGACGAATGGCTTCCTCAGTGATGGATGCTGTTCGCACACAGCCGGCTC
TCCGGCTGTGTAGACGAATGGCT.....................................	670
TCCGGCTGTGTAGACGAATGGC......................................	353
TCCGGCTGTGTAGACGAATGGCTTCC..................................	87
TCCGGCTGTGTAGACGAATGGCTT....................................	21
.CCGGCTGTGTAGACGAATGGCT.....................................	18
TCCGGCTGTGTAGACGAATGGCTTC...................................	9
TCCGGCTGTGTAGACGAATGG.......................................	8
.....................................TGCTGTTCGCACACAGCCGGCT.	7
.CCGGCTGTGTAGACGAATGGC......................................	6
.CCGGCTGTGTAGACGAATGGCTTCC..................................	6
..CGGCTGTGTAGACGAATGGCTTCC..................................	3
TCCGGCTGTGTAGACGAATGGCTTCCT.................................	3
..CGGCTGTGTAGACGAATGGCT.....................................	2
....................................ATGCTGTTCGCACACAGCCGGC..	2
....................................ATGCTGTTCGCACACAGCCGGCT.	2
.....................................TGCTGTTCGCACACAGCCGGCTC	2
.....................................TGCTGTTCGCACACAGCCGGC..	1
.((((((((((.(.((((((((.(((........))).)))))))))))))))))))... (-35.30)

NW_006384161.1/766377-766440(+)_cfa-miR-30a_miRDeep2_loc1
TGTAAACATCCTCGACTGGAAGCTGTGAAGCCACAGATGAGCTTTCAGTCGGATGTTTGCAGCT
TGTAAACATCCTCGACTGGA............................................	1731579
TGTAAACATCCTCGACTGGAAGCT........................................	1227890
TGTAAACATCCTCGACTGGAAGC.........................................	198015
TGTAAACATCCTCGACTGGAA...........................................	101982
.........................................CTTTCAGTCGGATGTTTGCAGC.	77227
TGTAAACATCCTCGACTGGAAG..........................................	54566
.GTAAACATCCTCGACTGGAAGCT........................................	27912
.GTAAACATCCTCGACTGGA............................................	10309
.........................................CTTTCAGTCGGATGTTTGCAG..	9532
TGTAAACATCCTCGAC................................................	8194
TGTAAACATCCTCGACTGG.............................................	6328
.........................................CTTTCAGTCGGATGTTTGC....	2066
..........................................TTTCAGTCGGATGTTTGCAGC.	1960
.GTAAACATCCTCGACTGGAAGC.........................................	1584
TGTAAACATCCTCGACT...............................................	985
..TAAACATCCTCGACTGGAAGCT........................................	962
.........................................CTTTCAGTCGGATGTTTGCAGCT	958
.........................................CTTTCAGTCGGATGTTTGCA...	927
.GTAAACATCCTCGACTGGAA...........................................	571
TGTAAACATCCTCGACTG..............................................	420
..TAAACATCCTCGACTGGA............................................	392
.GTAAACATCCTCGACTGGAAG..........................................	346
...........................................TTCAGTCGGATGTTTGCAGC.	309
..........................................TTTCAGTCGGATGTTTGCAGCT	253
.......ATCCTCGACTGGAAGCT........................................	177
.....ACATCCTCGACTGGAAGCT........................................	172
......CATCCTCGACTGGAAGCT........................................	161
..........................................TTTCAGTCGGATGTTTGCAG..	139
....AACATCCTCGACTGGAAGCT........................................	64
........TCCTCGACTGGAAGCT........................................	55
TGTAAACATCCTCGACTGGAAGCTGT......................................	53
...AAACATCCTCGACTGGA............................................	52
TGTAAACATCCTCGACTGGAAGCTG.......................................	50
..TAAACATCCTCGACTGGAAGC.........................................	45
...AAACATCCTCGACTGGAAGCT........................................	44
.........................................CTTTCAGTCGGATGTTTG.....	38
.........................................CTTTCAGTCGGATGTT.......	33
..........................................TTTCAGTCGGATGTTTGC....	30
....AACATCCTCGACTGGA............................................	25
.........................................CTTTCAGTCGGATGTTT......	23
.GTAAACATCCTCGACTGG.............................................	19
..TAAACATCCTCGACTGGAA...........................................	18
.......ATCCTCGACTGGAAGC.........................................	17
............................................TCAGTCGGATGTTTGCAGC.	17
...AAACATCCTCGACTGGAAGC.........................................	15
..TAAACATCCTCGACTGGAAG..........................................	13
..TAAACATCCTCGACTGGAAGCTG.......................................	9
.....ACATCCTCGACTGGAAGC.........................................	8
.GTAAACATCCTCGACTGGAAGCTGT......................................	8
..........................................TTTCAGTCGGATGTTTGCA...	8
...............................................GTCGGATGTTTGCAGC.	8
.GTAAACATCCTCGACTGGAAGCTG.......................................	7
..TAAACATCCTCGACTGGAAGCTGT......................................	7
TGTAAACATCCTCGACTGGAAGCTGTGAAGCCACAGATGAG.......................	7
TGTAAACATCCTCGACTGGAAGCTGTGAAGCCACAG............................	6
.GTAAACATCCTCGACT...............................................	5
....AACATCCTCGACTGGAAGC.........................................	5
..................................AGATGAGCTTTCAGTCGGATGTT.......	4
..................................AGATGAGCTTTCAGTCGGATGTTTGC....	4
...........................................TTCAGTCGGATGTTTGC....	4
...AAACATCCTCGACTGGAA...........................................	3
.....ACATCCTCGACTGGAA...........................................	3
...AAACATCCTCGACTGGAAG..........................................	3
....AACATCCTCGACTGGAAG..........................................	3
........TCCTCGACTGGAAGCTGTGAAG..................................	3
TGTAAACATCCTCGACTGGAAGCTGTGAAGCCACAGATGA........................	3
..................................AGATGAGCTTTCAGTCGGATG.........	3
...........................................TTCAGTCGGATGTTTGCAG..	3
................................ACAGATGAGCTTTCAGTCGGATGTTTGCAGC.	3
.................................CAGATGAGCTTTCAGTCGGATGTTTGCAGC.	3
..................................AGATGAGCTTTCAGTCGGATGTTTGCAGC.	3
.GTAAACATCCTCGACTG..............................................	2
..TAAACATCCTCGACTGG.............................................	2
.....ACATCCTCGACTGGAAG..........................................	2
......CATCCTCGACTGGAAG..........................................	2
......CATCCTCGACTGGAAGC.........................................	2
..TAAACATCCTCGACTGGAAGCTGTGAAGCC................................	2
.GTAAACATCCTCGACTGGAAGCTGTGAAGCCACAGATGAGC......................	2
..................................AGATGAGCTTTCAGTCGGATGT........	2
...................................GATGAGCTTTCAGTCGGATGTT.......	2
.....................................TGAGCTTTCAGTCGGATGTTTGCAGC.	2
......................................GAGCTTTCAGTCGGATGTTTGCAGC.	2
...........................................TTCAGTCGGATGTTTGCAGCT	2
.........CCTCGACTGGAAGCTG.......................................	1
TGTAAACATCCTCGACTGGAAGCTGTGAAGCC................................	1
TGTAAACATCCTCGACTGGAAGCTGTGAAGCCA...............................	1
.................................CAGATGAGCTTTCAGTCGGATG.........	1
.......................................AGCTTTCAGTCGGATGTTTGC....	1
...........................................TTCAGTCGGATGTTTGCA...	1
........................GTGAAGCCACAGATGAGCTTTCAGTCGGATGTTTGCAG..	1
........................................GCTTTCAGTCGGATGTTTGCAG..	1
........................GTGAAGCCACAGATGAGCTTTCAGTCGGATGTTTGCAGC.	1
....................................ATGAGCTTTCAGTCGGATGTTTGCAGC.	1
.......................................AGCTTTCAGTCGGATGTTTGCAGC.	1
........................................GCTTTCAGTCGGATGTTTGCAGC.	1
.............................................CAGTCGGATGTTTGCAGC.	1
(((((((((((..((((((((((((((....))).....))))))))))))))))))))))... (-31.80)

NW_006384161.1/792008-792070(+)_cfa-miR-30c_miRDeep2_loc1
TGTAAACATCCTACACTCTCAGCTGTGGAAAGTAAGAAAGCTGGGAGAAGGCTGTTTACTCTC
TGTAAACATCCTACACTCTCAGCT.......................................	636291
TGTAAACATCCTACACTCTCAGC........................................	81079
TGTAAACATCCTACACTCTCA..........................................	5538
........................................CTGGGAGAAGGCTGTTTACTCT.	4974
TGTAAACATCCTACACTCTCAG.........................................	4511
........................................CTGGGAGAAGGCTGTTTACT...	1436
........................................CTGGGAGAAGGCTGTTTACTC..	1069
.GTAAACATCCTACACTCTCAGCT.......................................	981
TGTAAACATCCTACACTCTC...........................................	851
TGTAAACATCCTACACTCTCAGCTGT.....................................	814
TGTAAACATCCTACACTCT............................................	778
TGTAAACATCCTACACTCTCAGCTG......................................	196
TGTAAACATCCTACACT..............................................	193
.GTAAACATCCTACACTCTCAGC........................................	135
........................................CTGGGAGAAGGCTGTTTAC....	101
TGTAAACATCCTACACTC.............................................	100
..TAAACATCCTACACTCTCAGCT.......................................	73
.........................................TGGGAGAAGGCTGTTTACTCT.	68
......CATCCTACACTCTCAGCT.......................................	33
..TAAACATCCTACACTCTCAGC........................................	28
.......ATCCTACACTCTCAGCT.......................................	19
.....ACATCCTACACTCTCAGCT.......................................	17
....AACATCCTACACTCTCAGCT.......................................	15
.........................................TGGGAGAAGGCTGTTTACT...	13
.GTAAACATCCTACACTCTCA..........................................	11
........TCCTACACTCTCAGCT.......................................	10
........................................CTGGGAGAAGGCTGTTTA.....	6
..........................................GGGAGAAGGCTGTTTACTC..	6
...AAACATCCTACACTCTCAGCT.......................................	5
........................................CTGGGAGAAGGCTGTTTACTCTC	5
.GTAAACATCCTACACTCTCAG.........................................	4
..TAAACATCCTACACTCTCAG.........................................	4
......CATCCTACACTCTCAGC........................................	4
.GTAAACATCCTACACTCTCAGCTGT.....................................	4
.........CCTACACTCTCAGCTGTGGAA.................................	4
.........................................TGGGAGAAGGCTGTTTACTC..	4
.........................................TGGGAGAAGGCTGTTTACTCTC	4
TGTAAACATCCTACAC...............................................	3
.GTAAACATCCTACACTCTC...........................................	3
.....ACATCCTACACTCTCAGC........................................	3
.......ATCCTACACTCTCAGC........................................	3
..........................................GGGAGAAGGCTGTTTACTCT.	3
....AACATCCTACACTCTCAGC........................................	2
.GTAAACATCCTACACTCTCAGCTG......................................	2
........TCCTACACTCTCAGCTG......................................	2
..................................AGAAAGCTGGGAGAAGGC...........	2
.................................AAGAAAGCTGGGAGAAGGCTGTTTACTCT.	2
.GTAAACATCCTACACT..............................................	1
..TAAACATCCTACACTC.............................................	1
....AACATCCTACACTCTC...........................................	1
..TAAACATCCTACACTCTCA..........................................	1
....AACATCCTACACTCTCA..........................................	1
.....ACATCCTACACTCTCAG.........................................	1
...AAACATCCTACACTCTCAGC........................................	1
..TAAACATCCTACACTCTCAGCTGT.....................................	1
....AACATCCTACACTCTCAGCTGT.....................................	1
TGTAAACATCCTACACTCTCAGCTGTG....................................	1
TGTAAACATCCTACACTCTCAGCTGTGG...................................	1
TGTAAACATCCTACACTCTCAGCTGTGGA..................................	1
.....ACATCCTACACTCTCAGCTGTGGAA.................................	1
TGTAAACATCCTACACTCTCAGCTGTGGAAAGT..............................	1
.........CCTACACTCTCAGCTGTGGAAAGTA.............................	1
...............................GTAAGAAAGCTGGGAGAA..............	1
..................................AGAAAGCTGGGAGAAGG............	1
..................................AGAAAGCTGGGAGAAGGCTGTT.......	1
........................................CTGGGAGAAGGCTGTTT......	1
..............................AGTAAGAAAGCTGGGAGAAGGCTGTTTA.....	1
.........................................TGGGAGAAGGCTGTTTAC....	1
..........................................GGGAGAAGGCTGTTTAC....	1
..........................................GGGAGAAGGCTGTTTACT...	1
.....................................AAGCTGGGAGAAGGCTGTTTACTCT.	1
......................................AGCTGGGAGAAGGCTGTTTACTCT.	1
.......................................GCTGGGAGAAGGCTGTTTACTCT.	1
.(((((((.(((...(((((((((..............))))))))).))).))))))).... (-24.40)

NW_006384171.1/793863-793914(+)_WS_miRDeep2_novel_59
ATCCCTTCTTCCCATGCTGCCGAGACGGAGGAGGCCTGGGAAGATGGGACCA
ATCCCTTCTTCCCATGCTGCC...............................	7
ATCCCTTCTTCCCATGCTGC................................	2
...............................AGGCCTGGGAAGATGGGACC.	2
.((((.((((((((.(((.((........)).))).)))))))).))))... (-28.20)

NW_006384171.1/596299-596352(-)_WS_miRDeep2_novel_60
CCGCAGAGGGACTGGGCCATGCGGCCCCGGCGcctggccctctccctctgcggc
..................................TGGCCCTCTCCCTCTGCGG.	4
.................................CTGGCCCTCTCCCTCTGCGGC	3
CCGCAGAGGGACTGGGCCATGC................................	2
................................CCTGGCCCTCTCCCTCTGCGG.	1
.................................CTGGCCCTCTCCCTCTGCGG.	1
................................CCTGGCCCTCTCCCTCTGCGGC	1
..................................TGGCCCTCTCCCTCTGCGGC	1
(((((((((((..((((((.(((.(...).))).))))))..))))))))))). (-43.10)

NW_006384180.1/158829-158920(+)_WS_miRDeep2_novel_61
tagggaggcaggcagggggagacagGTGTGTGTAGGGCTGCAGAGTGCGGGCCCTGCGTGGGCTGACTCCCCCTGGCCCCATCTCCCATCCA
...................................................................TCCCCCTGGCCCCATCTCCCATCC.	7
..................................................................CTCCCCCTGGCCCCATCTCCCATC..	5
TAGGGAGGCAGGCAGGGGGAGA......................................................................	4
...................................................................TCCCCCTGGCCCCATCTCCCA....	4
..................................................................CTCCCCCTGGCCCCATCTCCCAT...	2
TAGGGAGGCAGGCAGGGGGAG.......................................................................	1
...................................................................TCCCCCTGGCCCCATCTCCCATC..	1
..((((((..(((((((((((.(((.(...((((((((((((...))).)))))))))..).))).)))))))).)))...))))))..... (-53.40)

NW_006384182.1/60146-60204(+)_cfa-miR-7_miRDeep2_loc1
TGGAAGACTAGTGATTTTGTTGTTCTGATGTACTATGACAACAAGTCACAGCTTCCTCA
TGGAAGACTAGTGATTTTGTTGTT...................................	844
TGGAAGACTAGTGATTTTGTTGT....................................	325
......................................CAACAAGTCACAGCTTCCTC.	48
......................................CAACAAGTCACAGCTTCCTCA	39
TGGAAGACTAGTGATTTTGTTG.....................................	35
TGGAAGACTAGTGATTTTGT.......................................	17
......................................CAACAAGTCACAGCTTCCT..	14
TGGAAGACTAGTGATTTTGTT......................................	10
..GAAGACTAGTGATTTTGTTGTT...................................	6
..GAAGACTAGTGATTTTGTTGT....................................	2
TGGAAGACTAGTGATTTTG........................................	1
.....GACTAGTGATTTTGTTG.....................................	1
.GGAAGACTAGTGATTTTGTTGT....................................	1
.GGAAGACTAGTGATTTTGTTGTT...................................	1
........................CTGATGTACTATGACAACAAGT.............	1
.......................................AACAAGTCACAGCTTCCTCA	1
.(((((.((.(((((((.((((((.((......)).))))))))))))))))))))... (-20.70)

NW_006384198.1/865121-865180(-)_WS_miRDeep2_novel_62
ATATTTACTTGGTAGCATTGTTGGGAAAATTAATGGACACTGCTTCCCAAGTACATAGCA
ATATTTACTTGGTAGCATTGTT......................................	7
ATATTTACTTGGTAGCATTGT.......................................	4
......................................ACTGCTTCCCAAGTACATAGC.	3
.....................................CACTGCTTCCCAAGTACATAGC.	2
......................................ACTGCTTCCCAAGTACATAG..	1
.(((.(((((((.((((.((((.(.........).)))).))))..))))))).)))... (-17.10)

NW_006384260.1/104050-104110(+)_WS_miRDeep2_novel_63
CAGAACTGGGCTGAGATGAGCAGAGTTGAGATGTCTGCCTCTCACGGCCCCAGATCTGGAA
.....................................CCTCTCACGGCCCCAGATCTGGA.	6
.....................................CCTCTCACGGCCCCAGATCTGGAA	3
.....................................CCTCTCACGGCCCCAGATCTG...	2
CAGAACTGGGCTGAGATGAGC........................................	1
CAGAACTGGGCTGAGATGAGCA.......................................	1
CAGAACTGGGCTGAGATGAGCAGA.....................................	1
((((.((((((((.((.(((((((.........)))).))))).))).))))).))))... (-25.80)

NW_006384301.1/74574-74639(+)_WS_miRDeep2_novel_64
TGGGCCCTCGACGTGCTGGTTTGTGTCTGGGACAAAGCAGCAACACAGCACGTGGGGAGCTCAGCT
TGGGCCCTCGACGTGCTGGTTT............................................	6
...........................................CACAGCACGTGGGGAGCTCAGC.	4
..........................................ACACAGCACGTGGGGAGCTCAGC.	1
(((((((((.((((((((..((((..((.......))..))))..)))))))))))).)))))... (-32.00)

NW_006384367.1/558162-558224(-)_WS_miRDeep2_novel_65
TCCGTTGGCGAGGGTCATGTGCGCCCAGGAGGTTGCTGATGCGCACCTGCCCCCACCCGGAGC
TCCGTTGGCGAGGGTCATGTGCGC.......................................	7
...........................................CACCTGCCCCCACCCGGAG.	6
TCCGTTGGCGAGGGTCATGTGC.........................................	4
TCCGTTGGCGAGGGTCATG............................................	3
TCCGTTGGCGAGGGTCATGTGCG........................................	3
TCCGTTGGCGAGGGTCATGTG..........................................	2
...............................................TGCCCCCACCCGGAGC	2
TCCGTTGGCGAGGGTCATGTGCGCC......................................	1
((((..((.(.(((.((.((((((.(((.......)))..)))))).))))).).)))))).. (-27.70)

NW_006384417.1/462428-462491(+)_WS_miRDeep2_novel_66
GTTGTCCTGGGCTGCCCCCACTTGGTGTTTTCTGCACAAAAGTAGGCAAGTTTCAggacacccc
.........................................GTAGGCAAGTTTCAGGACACCC.	10
.........................................GTAGGCAAGTTTCAGGACACC..	8
..........................................TAGGCAAGTTTCAGGACACCC.	6
..........................................TAGGCAAGTTTCAGGACACC..	5
GTTGTCCTGGGCTGCCCCCACT..........................................	2
.TTGTCCTGGGCTGCCCCCACT..........................................	2
......................................AAAGTAGGCAAGTTTCAGGACACC..	1
..((((((((((((((...((((.((((.....))))..)))).))).)).))))))))).... (-24.50)

NW_006384417.1/459404-459467(-)_cfa-miR-6516_miRDeep2_loc1
TTTGCAGTAACAGGTGTGAACATTCTAGCAGCAGTTTGATGATCATGTATGATACTGCAAACAG
.........................................ATCATGTATGATACTGCAAACA.	646
TTTGCAGTAACAGGTGTGAAC...........................................	417
TTTGCAGTAACAGGTGTGAACATT........................................	184
TTTGCAGTAACAGGTGTGAACATTC.......................................	103
.TTGCAGTAACAGGTGTGAACATTC.......................................	101
.TTGCAGTAACAGGTGTGAACATT........................................	90
TTTGCAGTAACAGGTGTGAACA..........................................	54
.TTGCAGTAACAGGTGTGAAC...........................................	28
..........................................TCATGTATGATACTGCAAACA.	28
.........................................ATCATGTATGATACTGCAAAC..	26
.........................................ATCATGTATGATACTGCAAACAG	10
..........................................TCATGTATGATACTGCAAACAG	10
.......................................TGATCATGTATGATACTGCAAACA.	9
........................................GATCATGTATGATACTGCAAACA.	9
TTTGCAGTAACAGGTGTGAACAT.........................................	5
.TTGCAGTAACAGGTGTGAACAT.........................................	5
..TGCAGTAACAGGTGTGAAC...........................................	3
.TTGCAGTAACAGGTGTGAACA..........................................	2
........................................GATCATGTATGATACTGCA.....	2
.........................................ATCATGTATGATACTGCAA....	2
............................................ATGTATGATACTGCAAACA.	2
TTTGCAGTAACAGGTGTGA.............................................	1
TTTGCAGTAACAGGTGTGAA............................................	1
.TTGCAGTAACAGGTGTGAACATTCT......................................	1
.......................................TGATCATGTATGATACTGCA.....	1
.................................GTTTGATGATCATGTATGATACTGCAAA...	1
.......................................TGATCATGTATGATACTGCAAAC..	1
(((((((((.((..(((((.((((..(((....))).)))).)))))..)).)))))))))... (-19.00)

NW_006384440.1/217599-217670(-)_WS_miRDeep2_novel_67
tgagccaaccatgCACCCCTGGATGCTAGCTTCTTAAAAATTgatttgcaggggcacctgggtggcttggtg
TGAGCCAACCATGCACCCCTGGA.................................................	82
TGAGCCAACCATGCACCCCTGG..................................................	20
TGAGCCAACCATGCACCCCTGGAT................................................	17
TGAGCCAACCATGCACCCC.....................................................	3
.................................................AGGGGCACCTGGGTGG.......	3
TGAGCCAACCATGCACCCCTG...................................................	2
TGAGCCAACCATGCACCC......................................................	1
TGAGCCAACCATGCACCCCT....................................................	1
.((((((.(((.(..((((((.(.......................).))))))..).))).)))))).... (-23.80)

NW_006384491.1/13121-13181(-)_WS_miRDeep2_novel_68
TGCCGGGAGAGTCGGGAGGATACTGAGACCGGGCTgtgtgccctccctctctccgGACAGC
.......................................GCCCTCCCTCTCTCCGGACAG.	13
......................................TGCCCTCCCTCTCTCCGGACAG.	9
TGCCGGGAGAGTCGGGAGGATA.......................................	1
.GCCGGGAGAGTCGGGAGGATAC......................................	1
((((((.((((..((((((.(((..((......))..))).)))))).)))))))).)).. (-28.00)

NW_006384494.1/297533-297594(-)_cfa-miR-6529_miRDeep2_loc1
GAGAGATCAGAGGCGCAGAGTGCGTCAATGTCAATGAAGCCTGTGCCTTTTACCTCTTTAAG
GAGAGATCAGAGGCGCAGAGT.........................................	81006
GAGAGATCAGAGGCGCAGAG..........................................	7231
GAGAGATCAGAGGCGCAGAGTGC.......................................	577
GAGAGATCAGAGGCGCAGA...........................................	335
GAGAGATCAGAGGCGCAGAGTGCG......................................	293
GAGAGATCAGAGGCGCAGAGTG........................................	284
.......................................CCTGTGCCTTTTACCTCTTTAA.	264
.......................................CCTGTGCCTTTTACCTCTTTA..	140
GAGAGATCAGAGGCGCAG............................................	98
GAGAGATCAGAGGCGCAGAGTGCGT.....................................	70
.......................................CCTGTGCCTTTTACCTCTTT...	49
..GAGATCAGAGGCGCAGAGT.........................................	14
.AGAGATCAGAGGCGCAGAGT.........................................	13
GAGAGATCAGAGGCGCA.............................................	12
GAGAGATCAGAGGCGC..............................................	11
GAGAGATCAGAGGCGCAGAGTGCGTCAATG................................	4
........................................CTGTGCCTTTTACCTCTTTA..	3
.AGAGATCAGAGGCGCAGAGTGCGT.....................................	2
.......................................CCTGTGCCTTTTACCTC......	2
..GAGATCAGAGGCGCAGAG..........................................	1
....GATCAGAGGCGCAGAG..........................................	1
....................TGCGTCAATGTCAATGAAGCCT....................	1
..................................TGAAGCCTGTGCCTTTTACC........	1
..................................TGAAGCCTGTGCCTTTTACCT.......	1
.......................................CCTGTGCCTTTTACCTCT.....	1
......................................GCCTGTGCCTTTTACCTCTTTAA.	1
........................................CTGTGCCTTTTACCTCTTTAA.	1
(((((...((((((((((...((.(((.......))).))))))))))))...))))).... (-21.40)

NW_006384502.1/95000-95062(-)_miR-3200_loc1
AATCTGAGAAGGTGCACAAGGTTTGTGTCCAATACGCTCCACACCTTGCGCTACTCAGGTCCA
.........................................CACCTTGCGCTACTCAGGTCC.	23
.........................................CACCTTGCGCTACTCAGGTC..	19
AATCTGAGAAGGTGCACAAGGTTTG......................................	6
.........................................CACCTTGCGCTACTCAGGTCCA	5
AATCTGAGAAGGTGCACAAGGTTTGT.....................................	3
.ATCTGAGAAGGTGCACAAGGTTTG......................................	2
AATCTGAGAAGGTGCACAAGGT.........................................	1
AATCTGAGAAGGTGCACAAGGTTT.......................................	1
..TCTGAGAAGGTGCACAAGGTTTGT.....................................	1
.........................................CACCTTGCGCTACTCAGGT...	1
.(((((((..((((((..((((..((((.....)))).....)))))))))).)))))))... (-20.50)

NW_006384532.1/523293-523352(+)_cfa-miR-217_miRDeep2_loc1
ATACTGCATCAGGAACTGATTGGATAAGAATGGGTCACCATCAGTTCCTAATGCATTGCC
ATACTGCATCAGGAACTGATT.......................................	7
.TACTGCATCAGGAACTGATTGG.....................................	6
.TACTGCATCAGGAACTGATTGGA....................................	5
.TACTGCATCAGGAACTGAT........................................	4
.TACTGCATCAGGAACTGATTG......................................	4
ATACTGCATCAGGAACTGATTG......................................	3
ATACTGCATCAGGAACTGA.........................................	2
.TACTGCATCAGGAACTGATT.......................................	2
......................................CATCAGTTCCTAATGCATTG..	2
ATACTGCATCAGGAACTGAT........................................	1
....(((((.((((((((((.((((........))).).)))))))))).)))))..... (-22.90)

NW_006384555.1/576696-576758(-)_cfa-miR-222_miRDeep2_loc1
CTCAGTAGCCAGTGTAGATCCTGTCTTTTGTAATCAGTAGCTACATCTGGCTACTGGGTCTCT
......................................AGCTACATCTGGCTACTGGGTCTC.	60166
......................................AGCTACATCTGGCTACTGGGTCT..	28797
......................................AGCTACATCTGGCTACTGGGTCTCT	15421
......................................AGCTACATCTGGCTACTGGGTC...	8879
......................................AGCTACATCTGGCTACTGGGT....	1660
.......................................GCTACATCTGGCTACTGGGTCTC.	297
......................................AGCTACATCTGGCTACTGGG.....	174
.......................................GCTACATCTGGCTACTGGGTCT..	150
.......................................GCTACATCTGGCTACTGGGTCTCT	126
......................................AGCTACATCTGGCTAC.........	59
CTCAGTAGCCAGTGTAGATCC..........................................	52
........................................CTACATCTGGCTACTGGGTCTC.	35
.......................................GCTACATCTGGCTACTGGGTC...	25
........................................CTACATCTGGCTACTGGGTCT..	23
........................................CTACATCTGGCTACTGGGTCTCT	21
..CAGTAGCCAGTGTAGATCC..........................................	18
.....................................TAGCTACATCTGGCTACTGGGTC...	13
..........................................ACATCTGGCTACTGGGTCTC.	10
CTCAGTAGCCAGTGTAGATC...........................................	9
...........................................CATCTGGCTACTGGGTCTC.	7
...AGTAGCCAGTGTAGATCC..........................................	6
......................................AGCTACATCTGGCTACTGG......	6
.....................................TAGCTACATCTGGCTACTGGGTCT..	6
.......................................GCTACATCTGGCTACTGGGT....	5
.........................................TACATCTGGCTACTGGGT....	5
..................................CAGTAGCTACATCTGGCTACTGGGTCT..	5
.........................................TACATCTGGCTACTGGGTCT..	5
.....................................TAGCTACATCTGGCTACTGGGT....	4
.........................................TACATCTGGCTACTGGGTCTC.	4
..CAGTAGCCAGTGTAGATC...........................................	3
.TCAGTAGCCAGTGTAGATCCTG........................................	3
..........................................ACATCTGGCTACTGGGTCT..	3
............................................ATCTGGCTACTGGGTCT..	3
............................................ATCTGGCTACTGGGTCTC.	3
.........................................TACATCTGGCTACTGGGTCTCT	3
.TCAGTAGCCAGTGTAGATCCT.........................................	2
......................................AGCTACATCTGGCTACTG.......	2
...........................................CATCTGGCTACTGGGTCT..	2
..............................................CTGGCTACTGGGTCTC.	2
..........................................ACATCTGGCTACTGGGTCTCT	2
.TCAGTAGCCAGTGTAGATCC..........................................	1
....GTAGCCAGTGTAGATCCT.........................................	1
........................................CTACATCTGGCTACTG.......	1
........................................CTACATCTGGCTACTGGGT....	1
..........................................ACATCTGGCTACTGGGTC...	1
.............................................TCTGGCTACTGGGTCT..	1
.............................................TCTGGCTACTGGGTCTC.	1
.....................................TAGCTACATCTGGCTACTGGGTCTCT	1
.............................................TCTGGCTACTGGGTCTCT	1
(((((((((((((((((...(((...........)))...))))).))))))))))))..... (-29.00)

NW_006384577.1/596391-596448(-)_WS_miRDeep2_novel_70
TGCCTGGGGTCTGGTGGCACCTGTGACCGTGACGGTGAGGGCCTGTGACCACGGGTCC
...................................TGAGGGCCTGTGACCACGGGTC.	21
...................................TGAGGGCCTGTGACCACGGG...	16
...................................TGAGGGCCTGTGACCACGGGT..	13
TGCCTGGGGTCTGGTGGCACCT....................................	2
TGCCTGGGGTCTGGTGGCACC.....................................	1
.....................TGTGACCGTGACGGTGAGGGCCT..............	1
..........................CCGTGACGGTGAGGGCCT..............	1
..................................GTGAGGGCCTGTGACC........	1
.............................TGACGGTGAGGGCCTGTGACCAC......	1
.(((((.((((....(((.(((...((((...)))).))))))...)))).))))).. (-25.60)

NW_006384581.1/73257-73328(+)_WS_miRDeep2_novel_71
TGTGTCAGATTCTGAGTGGCTGCAGTGTGCTCAAGGCACCAGAAGCCTGCAGCCCCAGAACCTGGCGCAGGC
TGTGTCAGATTCTGAGTGGCTGCA................................................	12
TGTGTCAGATTCTGAGTGGC....................................................	2
.................................................CAGCCCCAGAACCTGGCGCAGG.	2
TGTGTCAGATTCTGAGTGGCT...................................................	1
((((((((.(((((.(.((((((((.(((((...))))).......)))))))))))))).))))))))... (-36.90)

NW_006384586.1/302727-302778(+)_WS_miRDeep2_novel_72
TTCTCATTGGCTTCATGTCCTGTCAGTACCAGGAGCTGGCCAATGAGTTGTC
TTCTCATTGGCTTCATGTCCTGT.............................	9
TTCTCATTGGCTTCATGTCCTG..............................	3
.............................CAGGAGCTGGCCAATGAGTTGT.	1
..((((((((((.....(((((.......)))))...))))))))))..... (-21.80)

NW_006384632.1/458679-458738(+)_cfa-miR-362_miRDeep2_loc1
AATCCTTGGAACCTAGGTGTGAGTGCCGTTTCAGTGCAACACACCTATTCAAGGATTCAA
AATCCTTGGAACCTAGGTGTGAGT....................................	857
AATCCTTGGAACCTAGGTGTGAG.....................................	585
AATCCTTGGAACCTAGGTGTGAGTGC..................................	405
AATCCTTGGAACCTAGGTGTGA......................................	174
.....................................AACACACCTATTCAAGGATTC..	62
.....................................AACACACCTATTCAAGGATT...	59
AATCCTTGGAACCTAGGTGTGAGTG...................................	49
.....................................AACACACCTATTCAAGGATTCA.	38
.....................................AACACACCTATTCAAGGAT....	27
AATCCTTGGAACCTAGGTGTG.......................................	13
.....................................AACACACCTATTCAAGGATTCAA	11
AATCCTTGGAACCTAGGTGT........................................	8
AATCCTTGGAACCTAGGTG.........................................	6
AATCCTTGGAACCTAG............................................	3
.ATCCTTGGAACCTAGGTGTGAGTGC..................................	3
......................................ACACACCTATTCAAGGATT...	3
.ATCCTTGGAACCTAGGTGTGAG.....................................	2
....CTTGGAACCTAGGTGTGA......................................	1
....CTTGGAACCTAGGTGTGAG.....................................	1
......................................ACACACCTATTCAAGGATTC..	1
((((((((((...((((((((..((((......).))).))))))))))))))))))... (-25.20)

NW_006384689.1/99494-99554(+)_WS_miRDeep2_novel_73
TCCTGGAGGTTGTGCAGTGGCTCATCTTGGAACCCCTTTGTGCCCTGCTATCCTCCTAGAT
TCCTGGAGGTTGTGCAGTGGCT.......................................	50
.CCTGGAGGTTGTGCAGTGGCT.......................................	14
.CCTGGAGGTTGTGCAGTGGCTC......................................	14
TCCTGGAGGTTGTGCAGTGGCTC......................................	12
........................................TGCCCTGCTATCCTCCTAGA.	6
TCCTGGAGGTTGTGCAGTGGCTCA.....................................	2
TCCTGGAGGTTGTGCAGTGGC........................................	1
..CTGGAGGTTGTGCAGTGGCTC......................................	1
.CCTGGAGGTTGTGCAGTGGCTCA.....................................	1
........................................TGCCCTGCTATCCTCCTAG..	1
((..(((((.((.((((.(((.((....((....))..)).))))))))).)))))..)). (-24.30)

NW_006384749.1/323667-323718(-)_WS_miRDeep2_novel_74
CGGGACCTGCTATTCATTTGCTCTTGGAGCAAATGAAATGCAGGCCCCTGAA
CGGGACCTGCTATTCATTTGCT..............................	10
CGGGACCTGCTATTCATTTG................................	1
.............................CAAATGAAATGCAGGCCCCTGA.	1
.(((.(((((..(((((((((((...)))))))))))..))))).))).... (-29.50)

NW_006384770.1/9843-9902(+)_WS_miRDeep2_novel_75
ATGTGGCACTTCTGACCTACTTGCACACTTACCCAATGAAGCCAGATGGAGCCACATACT
ATGTGGCACTTCTGACCTACT.......................................	11
ATGTGGCACTTCTGACCTACTT......................................	1
ATGTGGCACTTCTGACCTACTTGCACACTTACCC..........................	1
....................................TGAAGCCAGATGGAGCCACAT...	1
....................................TGAAGCCAGATGGAGCCACATAC.	1
(((((((.(.((((..((.((((..........))).).)).)))).)..)))))))... (-13.50)

NW_006384820.1/394145-394209(-)_cfa-miR-7_miRDeep2_loc2
TGGAAGACtagtgattttgttgtttttagataACTAAATCGACAACAAATCACAGTCTGCCATAT
TGGAAGACTAGTGATTTTGTTGTT.........................................	844
..........................................CAACAAATCACAGTCTGCCATA.	553
TGGAAGACTAGTGATTTTGTTGT..........................................	325
...........................................AACAAATCACAGTCTGCCATA.	239
..........................................CAACAAATCACAGTCTGCC....	208
..........................................CAACAAATCACAGTCTGCCA...	78
..........................................CAACAAATCACAGTCTGCCAT..	66
TGGAAGACTAGTGATTTTGTTG...........................................	35
TGGAAGACTAGTGATTTTGT.............................................	17
...........................................AACAAATCACAGTCTGCC....	17
...........................................AACAAATCACAGTCTGCCA...	15
...........................................AACAAATCACAGTCTGCCAT..	14
TGGAAGACTAGTGATTTTGTT............................................	10
TGGAAGACTAGTGATTTTGTTGTTT........................................	9
............................................ACAAATCACAGTCTGCCATAT	9
..GAAGACTAGTGATTTTGTTGTT.........................................	6
..........................................CAACAAATCACAGTCTGC.....	4
..........................................CAACAAATCACAGTCTGCCATAT	4
..GAAGACTAGTGATTTTGTTGT..........................................	2
............................................ACAAATCACAGTCTGCC....	2
...........................................AACAAATCACAGTCTGCCATAT	2
TGGAAGACTAGTGATTTTG..............................................	1
.....GACTAGTGATTTTGTTG...........................................	1
.GGAAGACTAGTGATTTTGTTGT..........................................	1
.GGAAGACTAGTGATTTTGTTGTT.........................................	1
........................TTTAGATAACTAAATCGAC......................	1
................................ACTAAATCGACAACAAATCACAG..........	1
............................................ACAAATCACAGTCTGCCATA.	1
(((.(((((.(((((((.(((((((((((....)))))..)))))))))))))))))).)))... (-24.90)

NW_006384929.1/165941-166001(-)_miR-322;miR-424_loc1
ATAGCAGCGCCTCACGTTTTGAACCGTTTAAAGCACTTCAAAACATGAATTGCTGCTGCAT
ATAGCAGCGCCTCACGTTTTGA.......................................	10
.TAGCAGCGCCTCACGTTTTGA.......................................	3
ATAGCAGCGCCTCACGTTTTG........................................	1
.TAGCAGCGCCTCACGTTTTGAA......................................	1
.......................................AAAACATGAATTGCTGCTGCA.	1
.((((((((..(((.((((((((..(((...)))..)))))))).)))..))))))))... (-21.30)

NW_006384946.1/440064-440122(-)_WS_miRDeep2_novel_77
TCTGGGGGACAGGAATAGAGGGAGGATACCTAACCCCCTCTTCCTGTCTCCCCCAGCAG
....................................CCTCTTCCTGTCTCCCCCAGCA.	6
.CTGGGGGACAGGAATAGAGG......................................	4
TCTGGGGGACAGGAATAGAGGGA....................................	4
TCTGGGGGACAGGAATAGAGG......................................	2
.CTGGGGGACAGGAATAGAGGG.....................................	2
.CTGGGGGACAGGAATAGAGGGA....................................	2
...................................CCCTCTTCCTGTCTCCCCCAGCA.	2
...................................CCCTCTTCCTGTCTCCCCCAG...	1
...................................CCCTCTTCCTGTCTCCCCCAGC..	1
.(((((((((((((..((((((.((........)))))))))))))..))))))))... (-34.70)

NW_006384996.1/56983-57044(+)_WS_miRDeep2_novel_78
GTGGGCGAAGGGTCCTCACGGTTCTCCATGCGTGTGTGCCGCGGGGACCCTGCGCCTGCCCC
.......................................CGCGGGGACCCTGCGCCTGCCC.	7
GTGGGCGAAGGGTCCTCACGGT........................................	1
.TGGGCGAAGGGTCCTCACGGTT.......................................	1
.....CGAAGGGTCCTCACGGTTCT.....................................	1
(((((((.(((((((((.((((.(...........).)))).))))))))).)))))))... (-36.60)

NW_006384999.1/217232-217293(+)_WS_miRDeep2_novel_79
AGAGAAGGTAGTCAAGGCTTATAGTCTCGTAAAACCCTGTGAAACTTGCCACCTTCCCACTT
AGAGAAGGTAGTCAAGGCTTATA.......................................	6
AGAGAAGGTAGTCAAGGCTTAT........................................	3
AGAGAAGGTAGTCAAGGCTT..........................................	1
.......................................TGAAACTTGCCACCTTCCCACT.	1
.(.((((((.(.((((..((((((............))))))..))))).)))))).).... (-16.70)

NW_006385011.1/455524-455582(+)_WS_miRDeep2_novel_80
GAAATGATGAAGCTAACTGAAGTCATACACCGTACTTCAGTTAGCTTCATCATTTCTCC
....................................TCAGTTAGCTTCATCATTTCTC.	60
....................................TCAGTTAGCTTCATCATTTCT..	40
GAAATGATGAAGCTAACTGAAG.....................................	21
GAAATGATGAAGCTAACTGA.......................................	13
GAAATGATGAAGCTAACTGAAGT....................................	11
....................................TCAGTTAGCTTCATCATTTC...	7
GAAATGATGAAGCTAACTGAA......................................	6
.....................................CAGTTAGCTTCATCATTTCT..	3
...................................TTCAGTTAGCTTCATCATTTCTC.	3
....................................TCAGTTAGCTTCATCATTTCTCC	3
.....................................CAGTTAGCTTCATCATTTCTC.	2
GAAATGATGAAGCTAAC..........................................	1
.AAATGATGAAGCTAACTGAAGT....................................	1
..AATGATGAAGCTAACTGAAGT....................................	1
...................................TTCAGTTAGCTTCATCATTTC...	1
((((((((((((((((((((((((.......).)))))))))))))))))))))))... (-35.40)

NW_006385011.1/455521-455579(-)_WS_miRDeep2_novel_81
GAAATGATGAAGCTAACTGAAGTACGGTGTATGACTTCAGTTAGCTTCATCATTTCTCC
....................................TCAGTTAGCTTCATCATTTCTC.	60
....................................TCAGTTAGCTTCATCATTTCT..	40
GAAATGATGAAGCTAACTGAAG.....................................	21
GAAATGATGAAGCTAACTGA.......................................	13
GAAATGATGAAGCTAACTGAAGT....................................	11
....................................TCAGTTAGCTTCATCATTTC...	7
GAAATGATGAAGCTAACTGAA......................................	6
.....................................CAGTTAGCTTCATCATTTCT..	3
...................................TTCAGTTAGCTTCATCATTTCTC.	3
....................................TCAGTTAGCTTCATCATTTCTCC	3
.....................................CAGTTAGCTTCATCATTTCTC.	2
GAAATGATGAAGCTAAC..........................................	1
.AAATGATGAAGCTAACTGAAGT....................................	1
..AATGATGAAGCTAACTGAAGT....................................	1
.......TGAAGCTAACTGAAGTACGGTGT.............................	1
...................................TTCAGTTAGCTTCATCATTTC...	1
(((((((((((((((((((((((.((.....)))))))))))))))))))))))))... (-36.60)

NW_006385054.1/247220-247280(+)_WS_miRDeep2_novel_82
AATGGCTATGACCCTGTGATAAGTGATTTATATACAACTAGCAGGGATTCATACCCAAGCC
AATGGCTATGACCCTGTGATAAGT.....................................	16
.ATGGCTATGACCCTGTGATAAGT.....................................	13
.ATGGCTATGACCCTGTGATAAG......................................	8
AATGGCTATGACCCTGTGATAAG......................................	5
.ATGGCTATGACCCTGTGATAAGTG....................................	4
AATGGCTATGACCCTGTGAT.........................................	2
.....................................CTAGCAGGGATTCATACCCAAGC.	2
AATGGCTATGACCCTGTGATA........................................	1
.ATGGCTATGACCCTGTGATAAGTGAT..................................	1
..(((.(((((((((((.....(((.......))).....))))))..))))).))).... (-16.20)

NW_006385069.1/158415-158473(-)_WS_miRDeep2_novel_83
GAGTTCGGTGCCAGGCTGTGCGAGTCCGAGTTTTGCAAAGCCAGCTCCCGGACGCCCTG
GAGTTCGGTGCCAGGCTGTGC......................................	97
....................................AAAGCCAGCTCCCGGACGCCCT.	46
....................................AAAGCCAGCTCCCGGACGCCC..	22
....................................AAAGCCAGCTCCCGGACGCC...	7
....................................AAAGCCAGCTCCCGGAC......	3
....................................AAAGCCAGCTCCCGGACGC....	3
...........CAGGCTGTGCGAGTCCGAGTTTTGCAAAGCCAGCTCCCGG........	1
....................................AAAGCCAGCTCCCGGACG.....	1
..((((((.((..((((.((((((.......)))))).)))).))..))))))...... (-22.40)

NW_006385135.1/263022-263082(+)_WS_miRDeep2_novel_84
TCCTGAATAGTGCTCTGTAACTAAAACGGAAATTTTAGTTATAGAGCACTATTCAGGAAGA
......................................TTATAGAGCACTATTCAGGAAG.	10
TCCTGAATAGTGCTCTGTAACT.......................................	3
.....................................GTTATAGAGCACTATTCAGGA...	2
..CTGAATAGTGCTCTGTAACT.......................................	1
...TGAATAGTGCTCTGTAACT.......................................	1
..........TGCTCTGTAACTAAAACGGA...............................	1
((((((((((((((((((((((((((......))))))))))))))))))))))))))... (-39.90)

NW_006385183.1/317217-317274(-)_WS_miRDeep2_novel_85
TTGGCAGGGCACAGAGGTCGGCCAGGTCTCCAGTCCGAGCTTTGTTTCCTTGCCCCCT
..................................CCGAGCTTTGTTTCCTTGCCCCC.	6
...................................CGAGCTTTGTTTCCTTGCCCCCT	3
TTGGCAGGGCACAGAGGTCGGC....................................	1
.TGGCAGGGCACAGAGGTCGGCC...................................	1
..(((((((.((((((.((((.(.((...)).).)))).))))))..))))))).... (-26.90)

NW_006385255.1/395171-395235(+)_WS_miRDeep2_novel_86
tgggggcgggggtggcagcAGGAGGAGCCCCAGCTGAGCTTGCTGACCCCACCCATCCCCCAGAC
........................................TGCTGACCCCACCCATCCCCCAGA.	19
........................................TGCTGACCCCACCCATCCCCCAG..	4
..........................................CTGACCCCACCCATCCCCCAG..	4
TGGGGGCGGGGGTGGCAGCAG............................................	3
..........................................CTGACCCCACCCATCCCCCAGA.	3
((((((.(((((.(((((((((...(((....)))...))))))).)))).)))..))))))... (-37.50)

NW_006385323.1/423228-423290(+)_cfa-miR-486_miRDeep2_loc1
TCCTGTACTGAGCTGCCCCGAGCTGGGCACAGCGAACGGCCTCGGGGCAGCTCAGTACAGGAT
TCCTGTACTGAGCTGCCCCGAG.........................................	6290840
TCCTGTACTGAGCTGCCCCGA..........................................	4049179
TCCTGTACTGAGCTGCCCCG...........................................	205430
..CTGTACTGAGCTGCCCCGAG.........................................	55956
..CTGTACTGAGCTGCCCCGA..........................................	34905
TCCTGTACTGAGCTGCCCCGAGC........................................	6320
..........................................CGGGGCAGCTCAGTACAGGA.	5967
..........................................CGGGGCAGCTCAGTACAGGAT	4055
TCCTGTACTGAGCTGCCCC............................................	2974
TCCTGTACTGAGCTGCCC.............................................	2386
TCCTGTACTGAGCTGCC..............................................	1745
..CTGTACTGAGCTGCCCCG...........................................	1602
........................................CTCGGGGCAGCTCAGTACAGGA.	1052
.CCTGTACTGAGCTGCCCCGAG.........................................	787
...TGTACTGAGCTGCCCCGAG.........................................	747
.CCTGTACTGAGCTGCCCCGA..........................................	489
TCCTGTACTGAGCTGC...............................................	463
...TGTACTGAGCTGCCCCGA..........................................	405
TCCTGTACTGAGCTGCCCCGAGCT.......................................	354
.........................................TCGGGGCAGCTCAGTACAGGA.	124
..........................................CGGGGCAGCTCAGTACAGG..	120
.....TACTGAGCTGCCCCGAG.........................................	80
......ACTGAGCTGCCCCGAG.........................................	72
....GTACTGAGCTGCCCCGAG.........................................	69
..CTGTACTGAGCTGCCCCGAGC........................................	59
.....TACTGAGCTGCCCCGA..........................................	49
...TGTACTGAGCTGCCCCG...........................................	43
.........................................TCGGGGCAGCTCAGTACAGGAT	43
....GTACTGAGCTGCCCCGA..........................................	39
...TGTACTGAGCTGCCCC............................................	34
.CCTGTACTGAGCTGCCCCG...........................................	33
..CTGTACTGAGCTGCCCC............................................	32
............................................GGGCAGCTCAGTACAGGAT	31
..CTGTACTGAGCTGCCC.............................................	25
........................................CTCGGGGCAGCTCAGTACAGG..	24
........................................CTCGGGGCAGCTCAGTACAGGAT	22
...........................................GGGGCAGCTCAGTACAGGA.	18
..........................................CGGGGCAGCTCAGTAC.....	12
...........................................GGGGCAGCTCAGTACAGGAT	12
..........................................CGGGGCAGCTCAGTACAG...	6
.........................................TCGGGGCAGCTCAGTACAGG..	6
.............................................GGCAGCTCAGTACAGGAT	5
.CCTGTACTGAGCTGCCC.............................................	3
..CTGTACTGAGCTGCCCCGAGCT.......................................	3
..........................................CGGGGCAGCTCAGTACA....	3
.CCTGTACTGAGCTGCC..............................................	2
....GTACTGAGCTGCCCCG...........................................	2
........................................CTCGGGGCAGCTCAGT.......	2
........................................CTCGGGGCAGCTCAGTACAG...	2
..............................................GCAGCTCAGTACAGGA.	2
..............................................GCAGCTCAGTACAGGAT	2
.CCTGTACTGAGCTGCCCC............................................	1
...TGTACTGAGCTGCCCCGAGC........................................	1
.......CTGAGCTGCCCCGAGC........................................	1
........................................CTCGGGGCAGCTCAGTAC.....	1
........................................CTCGGGGCAGCTCAGTACA....	1
.......................................CCTCGGGGCAGCTCAGTACAG...	1
...........................................GGGGCAGCTCAGTACAGG..	1
............................................GGGCAGCTCAGTACAGGA.	1
(((((((((((((((((((((((((..(.....)..))).)))))))))))))))))))))). (-53.00)

NW_006385323.1/423225-423289(-)_cfa-miR-486_miRDeep2_loc2
TCCTGTACTGAGCTGCCCCGAGGCCGTTCGCTGTGCCCAGCTCGGGGCAGCTCAGTACAGGATGC
TCCTGTACTGAGCTGCCCCGAG...........................................	6290840
TCCTGTACTGAGCTGCCCCGA............................................	4049179
TCCTGTACTGAGCTGCCCCG.............................................	205430
..CTGTACTGAGCTGCCCCGAG...........................................	55956
TCCTGTACTGAGCTGCCCCGAGG..........................................	39366
..CTGTACTGAGCTGCCCCGA............................................	34905
..........................................CGGGGCAGCTCAGTACAGGATG.	7058
..........................................CGGGGCAGCTCAGTACAGGA...	5967
..........................................CGGGGCAGCTCAGTACAGGAT..	4055
TCCTGTACTGAGCTGCCCC..............................................	2974
TCCTGTACTGAGCTGCCC...............................................	2386
TCCTGTACTGAGCTGCC................................................	1745
..CTGTACTGAGCTGCCCCG.............................................	1602
........................................CTCGGGGCAGCTCAGTACAGGA...	1052
..CTGTACTGAGCTGCCCCGAGG..........................................	933
.CCTGTACTGAGCTGCCCCGAG...........................................	787
...TGTACTGAGCTGCCCCGAG...........................................	747
.CCTGTACTGAGCTGCCCCGA............................................	489
TCCTGTACTGAGCTGC.................................................	463
...TGTACTGAGCTGCCCCGA............................................	405
...TGTACTGAGCTGCCCCGAGG..........................................	198
.........................................TCGGGGCAGCTCAGTACAGGA...	124
..........................................CGGGGCAGCTCAGTACAGG....	120
..CTGTACTGAGCTGCCCCGAGGC.........................................	117
............................................GGGCAGCTCAGTACAGGATG.	97
TCCTGTACTGAGCTGCCCCGAGGC.........................................	87
.....TACTGAGCTGCCCCGAG...........................................	80
......ACTGAGCTGCCCCGAG...........................................	72
....GTACTGAGCTGCCCCGAG...........................................	69
...TGTACTGAGCTGCCCCGAGGC.........................................	52
.....TACTGAGCTGCCCCGA............................................	49
...TGTACTGAGCTGCCCCG.............................................	43
.........................................TCGGGGCAGCTCAGTACAGGAT..	43
...........................................GGGGCAGCTCAGTACAGGATG.	42
....GTACTGAGCTGCCCCGA............................................	39
...TGTACTGAGCTGCCCC..............................................	34
.CCTGTACTGAGCTGCCCCG.............................................	33
..CTGTACTGAGCTGCCCC..............................................	32
............................................GGGCAGCTCAGTACAGGAT..	31
.....TACTGAGCTGCCCCGAGGCCGT......................................	29
..CTGTACTGAGCTGCCC...............................................	25
.............................................GGCAGCTCAGTACAGGATG.	25
........................................CTCGGGGCAGCTCAGTACAGG....	24
..........................................CGGGGCAGCTCAGTACAGGATGC	24
........................................CTCGGGGCAGCTCAGTACAGGAT..	22
...TGTACTGAGCTGCCCCGAGGCC........................................	20
.CCTGTACTGAGCTGCCCCGAGG..........................................	19
...........................................GGGGCAGCTCAGTACAGGA...	18
..............................................GCAGCTCAGTACAGGATG.	17
.....TACTGAGCTGCCCCGAGGCC........................................	13
.....TACTGAGCTGCCCCGAGGCCG.......................................	13
..........................................CGGGGCAGCTCAGTAC.......	12
...........................................GGGGCAGCTCAGTACAGGAT..	12
.....TACTGAGCTGCCCCGAGGCCGTT.....................................	11
.....TACTGAGCTGCCCCGAGGC.........................................	9
...TGTACTGAGCTGCCCCGAGGCCG.......................................	8
.........................................TCGGGGCAGCTCAGTACAGGATG.	8
..........................................CGGGGCAGCTCAGTACAG.....	6
.........................................TCGGGGCAGCTCAGTACAGG....	6
TCCTGTACTGAGCTGCCCCGAGGCCGTTCGCTGTGCCCAGCT.......................	5
.............................................GGCAGCTCAGTACAGGAT..	5
TCCTGTACTGAGCTGCCCCGAGGCC........................................	4
...............................................CAGCTCAGTACAGGATG.	4
.CCTGTACTGAGCTGCCC...............................................	3
.CCTGTACTGAGCTGCCCCGAGGC.........................................	3
..........................................CGGGGCAGCTCAGTACA......	3
.CCTGTACTGAGCTGCC................................................	2
....GTACTGAGCTGCCCCG.............................................	2
.....TACTGAGCTGCCCCGAGG..........................................	2
........................................CTCGGGGCAGCTCAGT.........	2
........................................CTCGGGGCAGCTCAGTACAG.....	2
..............................................GCAGCTCAGTACAGGA...	2
..............................................GCAGCTCAGTACAGGAT..	2
.CCTGTACTGAGCTGCCCC..............................................	1
.....................................CAGCTCGGGGCAGCTCAGTAC.......	1
........................................CTCGGGGCAGCTCAGTAC.......	1
........................................CTCGGGGCAGCTCAGTACA......	1
.......................................GCTCGGGGCAGCTCAGTACAG.....	1
...........................................GGGGCAGCTCAGTACAGG....	1
............................................GGGCAGCTCAGTACAGGA...	1
................................................AGCTCAGTACAGGATG.	1
((((((((((((((((((((((((((.....)).)))....)))))))))))))))))))))... (-48.20)

NW_006385327.1/366824-366880(-)_WS_miRDeep2_novel_87
gtggggtgggggtggcatctCAGGCCACCCTTGGTGATGCCACCTCAACCCCCCAGA
..................................TGATGCCACCTCAACCCCCCAG.	4
..................................TGATGCCACCTCAACCCCCCAGA	3
GTGGGGTGGGGGTGGCATCTCA...................................	2
...................................GATGCCACCTCAACCCCCCAGA	1
(.(((((.((((((((((((((((.....))))).))))))))))).))))).)... (-35.10)

NW_006385528.1/207608-207672(-)_cfa-miR-30e_miRDeep2_loc1
TGTAAACATCCTTGACTGGAAGCTGTAAGGTGTTCAGAGGAGCTTTCAGTCGGATGTTTACAGCG
TGTAAACATCCTTGACTGGAAGCT.........................................	1151350
..........................................CTTTCAGTCGGATGTTTACAGC.	130488
TGTAAACATCCTTGACTGGA.............................................	113053
TGTAAACATCCTTGACTGGAAGC..........................................	78752
.GTAAACATCCTTGACTGGAAGCT.........................................	62231
TGTAAACATCCTTGACTGG..............................................	19368
TGTAAACATCCTTGACTGGAA............................................	13847
TGTAAACATCCTTGACTGGAAG...........................................	13608
TGTAAACATCCTTGAC.................................................	10040
..........................................CTTTCAGTCGGATGTTTACAG..	4418
..........................................CTTTCAGTCGGATGTTTAC....	4411
...........................................TTTCAGTCGGATGTTTACAGC.	2590
..TAAACATCCTTGACTGGAAGCT.........................................	1886
..........................................CTTTCAGTCGGATGTTTACA...	1556
.GTAAACATCCTTGACTGGAAGC..........................................	1181
.GTAAACATCCTTGACTGGA.............................................	634
.GTAAACATCCTTGACTGGAAGCTGT.......................................	577
TGTAAACATCCTTGACT................................................	567
TGTAAACATCCTTGACTG...............................................	387
......CATCCTTGACTGGAAGCT.........................................	198
.GTAAACATCCTTGACTGGAAGCTG........................................	192
.GTAAACATCCTTGACTGGAAG...........................................	149
.......ATCCTTGACTGGAAGCT.........................................	121
............................................TTCAGTCGGATGTTTACAGC.	118
..TAAACATCCTTGACTGGAAGCTGT.......................................	101
.GTAAACATCCTTGACTGGAA............................................	96
.....ACATCCTTGACTGGAAGCT.........................................	94
.GTAAACATCCTTGACTGG..............................................	92
TGTAAACATCCTTGACTGGAAGCTGT.......................................	82
TGTAAACATCCTTGACTGGAAGCTG........................................	56
...AAACATCCTTGACTGGAAGCT.........................................	54
........TCCTTGACTGGAAGCT.........................................	53
...........................................TTTCAGTCGGATGTTTACAG..	52
...........................................TTTCAGTCGGATGTTTAC....	49
..........................................CTTTCAGTCGGATGTTTA.....	48
..TAAACATCCTTGACTGGAAGC..........................................	44
..........................................CTTTCAGTCGGATGTT.......	33
....AACATCCTTGACTGGAAGCT.........................................	31
..TAAACATCCTTGACTGGA.............................................	24
..........................................CTTTCAGTCGGATGTTT......	23
...AAACATCCTTGACTGGAAGCTGT.......................................	19
...........................................TTTCAGTCGGATGTTTACA...	19
.........................................GCTTTCAGTCGGATGTTTACAGC.	18
..........................................CTTTCAGTCGGATGTTTACAGCG	16
..TAAACATCCTTGACTGGAAGCTG........................................	15
.........................................GCTTTCAGTCGGATGTTTACAG..	11
.............................................TCAGTCGGATGTTTACAGC.	10
........................GTAAGGTGTTCAGAGGAG.......................	9
.GTAAACATCCTTGACT................................................	8
..TAAACATCCTTGACTGGAA............................................	7
..TAAACATCCTTGACTGGAAG...........................................	7
................................................GTCGGATGTTTACAGC.	6
.GTAAACATCCTTGACTG...............................................	5
.......ATCCTTGACTGGAAGC..........................................	5
..TAAACATCCTTGACTGG..............................................	4
...AAACATCCTTGACTGGAAGC..........................................	4
.........................................GCTTTCAGTCGGATGTTTACA...	4
............................................TTCAGTCGGATGTTTACAG..	4
..............................................CAGTCGGATGTTTACAGC.	4
.....ACATCCTTGACTGGAAGC..........................................	3
...................................AGAGGAGCTTTCAGTCGGATGT........	3
..................................CAGAGGAGCTTTCAGTCGGATGTT.......	3
.........................................GCTTTCAGTCGGATGTTTAC....	3
.............................................TCAGTCGGATGTTTAC....	3
...AAACATCCTTGACTGG..............................................	2
...AAACATCCTTGACTGGA.............................................	2
....AACATCCTTGACTGGA.............................................	2
....................................GAGGAGCTTTCAGTCGGATGT........	2
...........................................TTTCAGTCGGATGTTTA.....	2
.....................................AGGAGCTTTCAGTCGGATGTTTAC....	2
............................................TTCAGTCGGATGTTTAC....	2
.............................................TCAGTCGGATGTTTACA...	2
...................................AGAGGAGCTTTCAGTCGGATGTTTACAGC.	2
...AAACATCCTTGACTGGAAG...........................................	1
......CATCCTTGACTGGAAGC..........................................	1
...AAACATCCTTGACTGGAAGCTG........................................	1
.GTAAACATCCTTGACTGGAAGCTGTA......................................	1
...................................AGAGGAGCTTTCAGTCGGATGTT.......	1
....................................GAGGAGCTTTCAGTCGGATGTT.......	1
.........................................GCTTTCAGTCGGATGTTTA.....	1
...............................GTTCAGAGGAGCTTTCAGTCGGATGTTTAC....	1
....................................GAGGAGCTTTCAGTCGGATGTTTAC....	1
........................................AGCTTTCAGTCGGATGTTTAC....	1
........................................AGCTTTCAGTCGGATGTTTACA...	1
............................................TTCAGTCGGATGTTTACA...	1
.....................................AGGAGCTTTCAGTCGGATGTTTACAGC.	1
......................................GGAGCTTTCAGTCGGATGTTTACAGC.	1
...........................................TTTCAGTCGGATGTTTACAGCG	1
(((((((((((..(((((((((((.(...(....)...).))))))))))))))))))))))... (-30.90)

NW_006385537.1/135295-135364(+)_cfa-miR-708_miRDeep2_loc1
aaggagcttacaatctagctGGGGGTGAACGGCTTGCACATGAACGCaactagactgtgagcttctAGAG
AAGGAGCTTACAATCTAGCTGGG...............................................	1900
AAGGAGCTTACAATCTAGCTGG................................................	615
AAGGAGCTTACAATCTAGCT..................................................	532
..............................................CAACTAGACTGTGAGCTTCTAGA.	478
..............................................CAACTAGACTGTGAGCTTCT....	362
..............................................CAACTAGACTGTGAGCTTCTAG..	290
AAGGAGCTTACAATCTAGC...................................................	163
..............................................CAACTAGACTGTGAGCTTCTA...	90
...............................................AACTAGACTGTGAGCTTCTAGA.	79
...............................................AACTAGACTGTGAGCTTCTAG..	63
AAGGAGCTTACAATCTAGCTG.................................................	49
...............................................AACTAGACTGTGAGCTTCT....	29
AAGGAGCTTACAATCTAGCTGGGG..............................................	14
.......................GGTGAACGGCTTGCACATGAACG........................	10
AAGGAGCTTACAATCT......................................................	8
..............................................CAACTAGACTGTGAGCT.......	5
................................................ACTAGACTGTGAGCTTCTAG..	5
................................................ACTAGACTGTGAGCTTCTAGA.	5
AAGGAGCTTACAATCTAGCTGGGGG.............................................	4
...............................................AACTAGACTGTGAGCTTCTA...	4
.......................GGTGAACGGCTTGCACATGAAC.........................	3
.......................GGTGAACGGCTTGCACATGAACGC.......................	3
................................................ACTAGACTGTGAGCTTCTAGAG	3
AAGGAGCTTACAATCTAG....................................................	2
.......TTACAATCTAGCTGGG...............................................	2
..............................................CAACTAGACTGTGAGCTTC.....	2
.AGGAGCTTACAATCTAGCTG.................................................	1
.AGGAGCTTACAATCTAGCTGGG...............................................	1
.........................TGAACGGCTTGCACATGAACG........................	1
..............................................CAACTAGACTGTGAGCTT......	1
...................................GCACATGAACGCAACTAGACTGTGAGCTTCTAGA.	1
....................................CACATGAACGCAACTAGACTGTGAGCTTCTAGA.	1
..........................................AACGCAACTAGACTGTGAGCTTCTAGA.	1
.(((((((((((.((((((((........))))((((........)))).)))).))))))))))).... (-24.90)

NW_006385625.1/355777-355829(+)_cfa-miR-320_miRDeep2_loc1
CTTCTCTTCCCGGTTCTTCCCGGAGTCGGGAAAAGCTGGGTTGAGAGGGCGAA
..............................AAAAGCTGGGTTGAGAGGGCGA.	21112
..............................AAAAGCTGGGTTGAGAGGGC...	7365
..............................AAAAGCTGGGTTGAGAGGGCGAA	6116
..............................AAAAGCTGGGTTGAGAGGGCG..	3981
...............................AAAGCTGGGTTGAGAGGGCGA.	624
...............................AAAGCTGGGTTGAGAGGGC...	394
...............................AAAGCTGGGTTGAGAGGGCGAA	348
.............................GAAAAGCTGGGTTGAGAGGGC...	322
.............................GAAAAGCTGGGTTGAGAGGGCGA.	240
...............................AAAGCTGGGTTGAGAGGGCG..	214
..............................AAAAGCTGGGTTGAGAGGG....	188
..............................AAAAGCTGGGTTGAGAGG.....	179
.............................GAAAAGCTGGGTTGAGAGGGCG..	136
..............................AAAAGCTGGGTTGAGA.......	39
................................AAGCTGGGTTGAGAGGGCGA.	34
................................AAGCTGGGTTGAGAGGGCGAA	32
..............................AAAAGCTGGGTTGAGAG......	25
.............................GAAAAGCTGGGTTGAGAGG.....	15
................................AAGCTGGGTTGAGAGGGC...	15
...................................CTGGGTTGAGAGGGCGA.	13
.............................GAAAAGCTGGGTTGAGAGGGCGAA	12
..................................GCTGGGTTGAGAGGGCG..	7
..................................GCTGGGTTGAGAGGGCGA.	7
...............................AAAGCTGGGTTGAGAGGG....	6
................................AAGCTGGGTTGAGAGGGCG..	6
........................GTCGGGAAAAGCTGGGTTGAGAGGGCG..	5
........................GTCGGGAAAAGCTGGGTTGAGAGGGC...	3
...........................GGGAAAAGCTGGGTTGAGAGGGC...	3
.................................AGCTGGGTTGAGAGGGCG..	3
CTTCTCTTCCCGGTTCTTCCCG...............................	2
...............................AAAGCTGGGTTGAGAG......	2
.............................GAAAAGCTGGGTTGAGAGGG....	2
...................................CTGGGTTGAGAGGGCG..	2
.....................GGAGTCGGGAAAAGCTGGGTTGAGAGGGCGA.	2
........................GTCGGGAAAAGCTGGGTTGAGAGGGCGA.	2
.................................AGCTGGGTTGAGAGGGCGA.	2
............................GGAAAAGCTGGGTTGAGAGGGCGAA	2
...................................CTGGGTTGAGAGGGCGAA	2
CTTCTCTTCCCGGTTCTTCC.................................	1
.TTCTCTTCCCGGTTCTTCC.................................	1
....TCTTCCCGGTTCTTCCCG...............................	1
.TTCTCTTCCCGGTTCTTCCCGGA.............................	1
.TTCTCTTCCCGGTTCTTCCCGGAGTCGGG.......................	1
..........CGGTTCTTCCCGGAGTCGGGAAAA...................	1
..................CCCGGAGTCGGGAAAAGCTGGGTTGAGAGG.....	1
...............................AAAGCTGGGTTGAGAGG.....	1
.........................TCGGGAAAAGCTGGGTTGAGAGGGC...	1
............................GGAAAAGCTGGGTTGAGAGGGC...	1
.................................AGCTGGGTTGAGAGGGC...	1
..................................GCTGGGTTGAGAGGGC...	1
..........................CGGGAAAAGCTGGGTTGAGAGGGCG..	1
............................GGAAAAGCTGGGTTGAGAGGGCG..	1
...................CCGGAGTCGGGAAAAGCTGGGTTGAGAGGGCGAA	1
..................................GCTGGGTTGAGAGGGCGAA	1
((((((..(((((((.((((((....)))))).)))))))..))))))..... (-31.00)

NW_006385655.1/136438-136497(+)_WS_miRDeep2_novel_88
TCCAGATGCCAGGCTTGGCCCAGTGCTGCCAACACACTGGGCCAAGCCTGGCATCTGGAC
......................................GGGCCAAGCCTGGCATCTGGA.	18
....................................CTGGGCCAAGCCTGGCATCTGGA.	16
....................................CTGGGCCAAGCCTGGCATCTGG..	4
......................................GGGCCAAGCCTGGCATCTGG..	2
......................................GGGCCAAGCCTGGCATCTGGAC	2
TCCAGATGCCAGGCTTGGCCC.......................................	1
....................................CTGGGCCAAGCCTGGCATC.....	1
.....................................TGGGCCAAGCCTGGCATCTGGA.	1
.......................................GGCCAAGCCTGGCATCTGGA.	1
.....................................TGGGCCAAGCCTGGCATCTGGAC	1
(((((((((((((((((((((((((.((....))))))))))))))))))))))))))). (-56.00)

NW_006385655.1/136437-136496(-)_WS_miRDeep2_novel_89
TCCAGATGCCAGGCTTGGCCCAGTGTGTTGGCAGCACTGGGCCAAGCCTGGCATCTGGAC
......................................GGGCCAAGCCTGGCATCTGGA.	18
....................................CTGGGCCAAGCCTGGCATCTGGA.	16
....................................CTGGGCCAAGCCTGGCATCTGG..	4
......................................GGGCCAAGCCTGGCATCTGG..	2
......................................GGGCCAAGCCTGGCATCTGGAC	2
TCCAGATGCCAGGCTTGGCCC.......................................	1
....................................CTGGGCCAAGCCTGGCATC.....	1
.....................................TGGGCCAAGCCTGGCATCTGGA.	1
.......................................GGCCAAGCCTGGCATCTGGA.	1
.....................................TGGGCCAAGCCTGGCATCTGGAC	1
((((((((((((((((((((((((((.......)))))))))))))))))))))))))). (-57.40)

NW_006385655.1/333054-333117(-)_miR-3065;miR-338_loc1
TCAACAAAATCACTGATGCTGGAGTTACATGTGTCATCACTCAGCACCAGGATGTTGTTGGGGA
TCAACAAAATCACTGATGCTGGAGT.......................................	87
TCAACAAAATCACTGATGCTGGAG........................................	19
TCAACAAAATCACTGATGCTG...........................................	16
...ACAAAATCACTGATGCTGGAGT.......................................	13
TCAACAAAATCACTGATGCTGG..........................................	9
TCAACAAAATCACTGATGCTGGA.........................................	9
........................................TCAGCACCAGGATGTTGTTGGGG.	9
TCAACAAAATCACTGATGC.............................................	4
TCAACAAAATCACTGATGCTGGAGTT......................................	2
..............................................CCAGGATGTTGTTGGGG.	2
...ACAAAATCACTGATGCTGGAG........................................	1
..AACAAAATCACTGATGCTGGAGT.......................................	1
........................................TCAGCACCAGGATGTTGTTGGG..	1
........................................TCAGCACCAGGATGTTGTTGGGGA	1
(((((((.(((.(((.(((((.(((...(((...))).)))))))).)))))).)))))))... (-20.80)

NW_006385734.1/152833-152896(-)_cfa-miR-652_miRDeep2_loc1
ACAACCCTAGGAGAGGGTGCCATTCACATAGACTATAATTGAATGGCGCCACTAgggttgtgca
.........................................AATGGCGCCACTAGGGTTGTGC.	3909
.........................................AATGGCGCCACTAGGGTTG....	2647
.........................................AATGGCGCCACTAGGGTTGTG..	939
.........................................AATGGCGCCACTAGGGTTGT...	518
ACAACCCTAGGAGAGGGTGCCAT.........................................	195
ACAACCCTAGGAGAGGGTGCCATT........................................	188
ACAACCCTAGGAGAGGGTGCCA..........................................	144
.........................................AATGGCGCCACTAGGGTTGTGCA	75
ACAACCCTAGGAGAGGGTGCC...........................................	48
.......................................TGAATGGCGCCACTAGGGTTG....	38
ACAACCCTAGGAGAGGGTGCCATTC.......................................	27
..........................................ATGGCGCCACTAGGGTTGTGC.	25
.........................................AATGGCGCCACTAGGGTT.....	22
.CAACCCTAGGAGAGGGTGCCA..........................................	16
..........................................ATGGCGCCACTAGGGTTG....	15
ACAACCCTAGGAGAGGGTGCCATTCA......................................	7
.........................................AATGGCGCCACTAGGG.......	7
.......................................TGAATGGCGCCACTAGGGTTGT...	7
.CAACCCTAGGAGAGGGTGCC...........................................	6
.CAACCCTAGGAGAGGGTGCCAT.........................................	6
.........................................AATGGCGCCACTAGGGT......	6
.CAACCCTAGGAGAGGGTGCCATTCA......................................	5
.CAACCCTAGGAGAGGGTGCCATT........................................	4
.CAACCCTAGGAGAGGGTGCCATTC.......................................	4
.......................................TGAATGGCGCCACTAGGGTTGTG..	4
..........................................ATGGCGCCACTAGGGTTGTG..	4
.......................................TGAATGGCGCCACTAGGGTT.....	3
........................................GAATGGCGCCACTAGGGTTG....	3
ACAACCCTAGGAGAGGGT..............................................	2
ACAACCCTAGGAGAGGGTGC............................................	2
.......................................TGAATGGCGCCACTAGGG.......	2
........................................GAATGGCGCCACTAGGGTTGT...	2
ACAACCCTAGGAGAGG................................................	1
...................................TAATTGAATGGCGCCACTAGGGTTG....	1
..........................................ATGGCGCCACTAGGGTTGT...	1
..........................................ATGGCGCCACTAGGGTTGTGCA	1
((((((((((.....(((((((((((..((.....))..))))))))))).))))))))))... (-32.00)

NW_006385739.1/154825-154891(-)_miR-129_loc2
ACTTTTTGGGGTAAGGGCTTCCTGACTACTGTTGAGAGGAACAGCAAGCCCAGACCGCAAAAAGATC
............................................CAAGCCCAGACCGCAAAAAGAT.	7
ACTTTTTGGGGTAAGGGCTTCC.............................................	2
...........................................GCAAGCCCAGACCGCAAAAAGAT.	1
.(((((((.(((..((((((.(((....((......))...))).))))))..))).)))))))... (-28.10)

NW_006385810.1/286621-286686(+)_cfa-miR-342_miRDeep2_loc1
AGGGGTGCTATCTGTGATTGAGGGACATGGCAAATAGAATTGTCTCACACAGAAATCGCACCCGTC
..........................................TCTCACACAGAAATCGCACCCGT.	31848
..........................................TCTCACACAGAAATCGCACCCGTC	18374
..........................................TCTCACACAGAAATCGCACCCG..	4520
AGGGGTGCTATCTGTGATTGA.............................................	664
.GGGGTGCTATCTGTGATTGA.............................................	609
..........................................TCTCACACAGAAATCGCACCC...	506
............................................TCACACAGAAATCGCACCCGTC	436
..........................................TCTCACACAGAAATCGCACC....	318
.GGGGTGCTATCTGTGATTGAGGGA.........................................	305
AGGGGTGCTATCTGTGATTGAGG...........................................	244
............................................TCACACAGAAATCGCACCCGT.	206
..........................................TCTCACACAGAAATCGCAC.....	161
.GGGGTGCTATCTGTGATTGAGGGAC........................................	135
...........................................CTCACACAGAAATCGCACCCGT.	104
AGGGGTGCTATCTGTGATTGAGGGA.........................................	101
AGGGGTGCTATCTGTGATTGAG............................................	97
.GGGGTGCTATCTGTGATTGAGG...........................................	86
...........................................CTCACACAGAAATCGCACCCGTC	62
.GGGGTGCTATCTGTGATTGAG............................................	60
AGGGGTGCTATCTGTGATTGAGGGAC........................................	59
.GGGGTGCTATCTGTGATTGAGGG..........................................	54
AGGGGTGCTATCTGTGATTG..............................................	26
.GGGGTGCTATCTGTGATTGAGGGACA.......................................	21
............................................TCACACAGAAATCGCACCCG..	18
AGGGGTGCTATCTGTGATTGAGGG..........................................	15
.....TGCTATCTGTGATTGAGGGA.........................................	14
.GGGGTGCTATCTGTGATTG..............................................	12
...........................................CTCACACAGAAATCGCACCCG..	12
.............................................CACACAGAAATCGCACCCGT.	12
.............................................CACACAGAAATCGCACCCGTC	9
.................................................CAGAAATCGCACCCGTC	7
AGGGGTGCTATCTGTGAT................................................	6
AGGGGTGCTATCTGTGATTGAGGGACA.......................................	6
.GGGGTGCTATCTGTGAT................................................	5
AGGGGTGCTATCTGTGATT...............................................	5
..........................................TCTCACACAGAAATCGC.......	4
.GGGGTGCTATCTGTGATT...............................................	3
.....TGCTATCTGTGATTGAGGGAC........................................	3
............................................TCACACAGAAATCGCACC....	3
............................................TCACACAGAAATCGCACCC...	3
..............................................ACACAGAAATCGCACCCGT.	3
...........................TGGCAAATAGAATTGTCTCACACAGAAATCGCACCCGTC	3
.....TGCTATCTGTGATTGAGGGACA.......................................	2
.........................CATGGCAAATAGAATTGTC......................	2
...........................................CTCACACAGAAATCGCAC.....	2
.............................................CACACAGAAATCGCAC.....	2
...........................................CTCACACAGAAATCGCACC....	2
...........................................CTCACACAGAAATCGCACCC...	2
...............................................CACAGAAATCGCACCCGTC	2
AGGGGTGCTATCTGTGA.................................................	1
.GGGGTGCTATCTGTGA.................................................	1
...GGTGCTATCTGTGATTGAGGGAC........................................	1
.GGGGTGCTATCTGTGATTGAGGGACATGGCAAATAGAATT.........................	1
............................................TCACACAGAAATCGCAC.....	1
...............................................CACAGAAATCGCACCCGT.	1
................................................ACAGAAATCGCACCCGT.	1
.................................................CAGAAATCGCACCCGT.	1
................................AATAGAATTGTCTCACACAGAAATCGCACCCGTC	1
..................................TAGAATTGTCTCACACAGAAATCGCACCCGTC	1
..((((((..((((((.....((((((...(.....)...)))))).))))))....))))))... (-23.30)

NW_006385875.1/77485-77537(+)_WS_miRDeep2_novel_92
ACTGGGGTCTCTAGTCGAGCTCTCTGCTGCCCGGCCCAGAGTCTTCAGAAGAC
..............................CCGGCCCAGAGTCTTCAGAAGA.	16
..............................CCGGCCCAGAGTCTTCAGAAG..	9
ACTGGGGTCTCTAGTCGAGC.................................	8
ACTGGGGTCTCTAGTCGAGCT................................	3
..............................CCGGCCCAGAGTCTTCAGAA...	2
..........................CTGCCCGGCCCAGAGTCTTCAGAAGA.	1
.((((((.((((.((((.((........)).))))..)))).))))))..... (-19.70)

NW_006385878.1/280194-280260(-)_WS_miRDeep2_novel_93
TTGTGGAGTCAGACTTCTGGGACTGCAGAGTAGTGTCGTCCCCAGTCCCCGGGCTGCTTCCATCCAC
TTGTGGAGTCAGACTTCTGGGACT...........................................	1334
TTGTGGAGTCAGACTTCTGGGA.............................................	408
TTGTGGAGTCAGACTTCTGGGAC............................................	237
.............................................TCCCCGGGCTGCTTCCATCC..	61
TTGTGGAGTCAGACTTCTGGG..............................................	34
.............................................TCCCCGGGCTGCTTCCATC...	27
............................................GTCCCCGGGCTGCTTCCATCC..	23
.TGTGGAGTCAGACTTCTGGGACT...........................................	21
.............................................TCCCCGGGCTGCTTCCATCCA.	18
TTGTGGAGTCAGACTTCTGGGACTG..........................................	12
TTGTGGAGTCAGACTTC..................................................	11
.TGTGGAGTCAGACTTCTGGGA.............................................	7
...........................................AGTCCCCGGGCTGCTTCCATCC..	6
.TGTGGAGTCAGACTTCTGGGAC............................................	4
..GTGGAGTCAGACTTCTGGGACT...........................................	3
..............................................CCCCGGGCTGCTTCCATC...	3
.TGTGGAGTCAGACTTCTGGGACTG..........................................	2
TTGTGGAGTCAGACTTCTGGGACTGC.........................................	2
............................................GTCCCCGGGCTGCTTCCAT....	2
...........................................AGTCCCCGGGCTGCTTCCATC...	2
............................................GTCCCCGGGCTGCTTCCATC...	2
.TGTGGAGTCAGACTTCTGGG..............................................	1
.............................................TCCCCGGGCTGCTTCC......	1
............................................GTCCCCGGGCTGCTTCCA.....	1
.............................................TCCCCGGGCTGCTTCCA.....	1
............................................GTCCCCGGGCTGCTTCCATCCA.	1
..((((((.(((.(((..(((((((..((.........))..))))))).)))))).)))))).... (-23.50)

NW_006386136.1/173724-173794(+)_WS_miRDeep2_novel_94
CAGATGGTGTCTGACGGGCTGTCTCCTGTTTCCTGTTCTCCCAGATGGAGACCTCACAGACACCGTCAGCG
................................................AGACCTCACAGACACCGTCAGC.	10
................................................AGACCTCACAGACACCGTCAGCG	5
CAGATGGTGTCTGACGGGCTGTC................................................	1
CAGATGGTGTCTGACGGGCTGTCT...............................................	1
.................................................GACCTCACAGACACCGTCAGC.	1
.................................................GACCTCACAGACACCGTCAGCG	1
..(((((((((((..(((..((((((......(((......)))..))))))))).))))))))))).... (-29.70)

NW_006386213.1/115616-115678(+)_cfa-miR-30d_miRDeep2_loc1
TGTAAACATCCCCGACTGGAAGCTGTAAGACATGGCAAAGCTTTCAGTCAGATGTTTGCTGCT
TGTAAACATCCCCGACTGGA...........................................	981479
TGTAAACATCCCCGACTGGAAGCT.......................................	876202
TGTAAACATCCCCGACTGGAAGC........................................	301150
TGTAAACATCCCCGACTGGAA..........................................	247546
TGTAAACATCCCCGACTGGAAG.........................................	73193
TGTAAACATCCCCGAC...............................................	17924
TGTAAACATCCCCGACTGG............................................	9552
........................................CTTTCAGTCAGATGTTTGCTGC.	7045
.GTAAACATCCCCGACTGGAAGCT.......................................	2891
.GTAAACATCCCCGACTGGA...........................................	2862
.........................................TTTCAGTCAGATGTTTGCTGC.	990
........................................CTTTCAGTCAGATGTTTGCTGCT	990
.GTAAACATCCCCGACTGGAAGC........................................	881
.GTAAACATCCCCGACTGGAA..........................................	748
TGTAAACATCCCCGACTG.............................................	557
.........................................TTTCAGTCAGATGTTTGCTGCT	451
........................................CTTTCAGTCAGATGTTTGCT...	301
..TAAACATCCCCGACTGGAAGCT.......................................	248
.GTAAACATCCCCGACTGGAAG.........................................	208
..TAAACATCCCCGACTGGA...........................................	201
TGTAAACATCCCCGACT..............................................	122
........................................CTTTCAGTCAGATGTTTGCTG..	116
......CATCCCCGACTGGAAGCT.......................................	113
.....ACATCCCCGACTGGAAGCT.......................................	111
..TAAACATCCCCGACTGGAAGC........................................	84
.......ATCCCCGACTGGAAGCT.......................................	71
TGTAAACATCCCCGACTGGAAGCTGT.....................................	56
........................................CTTTCAGTCAGATGTTTGC....	51
....AACATCCCCGACTGGAAGCT.......................................	49
..........................................TTCAGTCAGATGTTTGCTGC.	49
..TAAACATCCCCGACTGGAA..........................................	47
TGTAAACATCCCCGACTGGAAGCTG......................................	46
........TCCCCGACTGGAAGCT.......................................	32
...AAACATCCCCGACTGGAAGCT.......................................	27
.........................................TTTCAGTCAGATGTTTGCTG..	24
.GTAAACATCCCCGACTGG............................................	22
..TAAACATCCCCGACTGGAAG.........................................	21
...AAACATCCCCGACTGGAAGC........................................	18
........TCCCCGACTGGAAGCTGTAAGAC................................	18
.......ATCCCCGACTGGAAGC........................................	15
.........................................TTTCAGTCAGATGTTTGCT...	14
....AACATCCCCGACTGGA...........................................	13
.....ACATCCCCGACTGGAAGC........................................	12
...AAACATCCCCGACTGGA...........................................	10
......CATCCCCGACTGGAAGC........................................	10
....AACATCCCCGACTGGAAGC........................................	9
........................GTAAGACATGGCAAAG.......................	9
TGTAAACATCCCCGACTGGAAGCTGTAAGA.................................	8
.........CCCCGACTGGAAGCTGTAAGAC................................	8
.....ACATCCCCGACTGGAA..........................................	7
......CATCCCCGACTGGAAG.........................................	6
.......ATCCCCGACTGGAAGCTGTAAGAC................................	6
...AAACATCCCCGACTGGAA..........................................	5
....AACATCCCCGACTGGAA..........................................	5
.......ATCCCCGACTGGAAGCTGTAAGACA...............................	5
..........................................TTCAGTCAGATGTTTGCTGCT	5
.....ACATCCCCGACTGGAAG.........................................	4
........TCCCCGACTGGAAGCTGTAAG..................................	4
.........CCCCGACTGGAAGCTGTAAG..................................	4
..TAAACATCCCCGACTGG............................................	3
...AAACATCCCCGACTGGAAG.........................................	3
..........CCCGACTGGAAGCTGTAAGAC................................	3
........TCCCCGACTGGAAGCTGTAAGACA...............................	3
TGTAAACATCCCCGACTGGAAGCTGTAAGACATGGCAAAG.......................	3
.................................GGCAAAGCTTTCAGTCAGATGTT.......	3
.....................................AAGCTTTCAGTCAGATGTTTGC....	3
.........................................TTTCAGTCAGATGTTTGC....	3
....AACATCCCCGACTGGAAG.........................................	2
........TCCCCGACTGGAAGCTGTAAGA.................................	2
..........CCCGACTGGAAGCTGTAAGACATGGCAAAG.......................	2
.................................GGCAAAGCTTTCAGTCAGATG.........	2
...................................CAAAGCTTTCAGTCAGATGTTT......	2
................................TGGCAAAGCTTTCAGTCAGATGTTTG.....	2
................................TGGCAAAGCTTTCAGTCAGATGTTTGC....	2
.......................................GCTTTCAGTCAGATGTTTGCTGCT	2
...AAACATCCCCGACTGG............................................	1
.GTAAACATCCCCGACTGGAAGCTGT.....................................	1
..........CCCGACTGGAAGCTGT.....................................	1
...........CCGACTGGAAGCTGTAAG..................................	1
.........CCCCGACTGGAAGCTGTAAGA.................................	1
TGTAAACATCCCCGACTGGAAGCTGTAAGAC................................	1
......CATCCCCGACTGGAAGCTGTAAGAC................................	1
...........CCGACTGGAAGCTGTAAGAC................................	1
TGTAAACATCCCCGACTGGAAGCTGTAAGACA...............................	1
..........CCCGACTGGAAGCTGTAAGACA...............................	1
....AACATCCCCGACTGGAAGCTGTAAGACATGGCAAAG.......................	1
.................................GGCAAAGCTTTCAGTCAGAT..........	1
..............................CATGGCAAAGCTTTCAGTCAGATGTTTGCTG..	1
..........................................TTCAGTCAGATGTTTGCTG..	1
.......................................GCTTTCAGTCAGATGTTTGCTGC.	1
.(((((((((...(((((((((((..............))))))))))).))))))))).... (-26.70)

NW_006386216.1/144125-144193(-)_WS_miRDeep2_novel_95
GCATCGATCACTCGGCGCTCGACTAGGCACTCCGCGCTGATCAGACGAGCACTGAGCGATCGATACCTC
GCATCGATCACTCGGCGCTCGA...............................................	16
.CATCGATCACTCGGCGCTCGA...............................................	3
GCATCGATCACTCGGCGCTCGAC..............................................	2
.............................................CGAGCACTGAGCGATCGATACCT.	2
.CATCGATCACTCGGCGCTCGAC..............................................	1
GCATCGATCACTCGGCGCTCGACT.............................................	1
..ATCGATCACTCGGCGCTCGACT.............................................	1
............................................ACGAGCACTGAGCGATCGATACC..	1
............................................ACGAGCACTGAGCGATCGATACCT.	1
..(((((((.(((((.(((((.((((((.....)).))....)).))))).))))).)))))))..... (-28.70)

NW_006386229.1/83509-83574(+)_miR-219_loc1
AGATGTCCAGCCACAATTCTCGGTTGGCCGCAGACTCGTACAAGAATTGCGTTTGGACAATCAGTG
AGATGTCCAGCCACAATTCTCG............................................	6
..........................................AGAATTGCGTTTGGACAATCAGT.	4
AGATGTCCAGCCACAATTCTC.............................................	3
AGATGTCCAGCCACAATTC...............................................	1
.(((((((((.(.((((((((((((.......))).))....))))))).).)))))).))).... (-18.80)

NW_006386284.1/248638-248697(+)_WS_miRDeep2_novel_97
CTCGAGCCCGGCACAGTGCAGGCATTTCAGAACACTTCACTGTCCGCTGGCTCTGCGGGA
....................................TCACTGTCCGCTGGCTCTGCGGGA	14
....................................TCACTGTCCGCTGGCTCTGCGGG.	7
CTCGAGCCCGGCACAGTGCA........................................	2
CTCGAGCCCGGCACAGTGCAG.......................................	2
.TCGAGCCCGGCACAGTGCAG.......................................	2
...................................TTCACTGTCCGCTGGCTCTGCGG..	1
(((((((((((.((((((.((.............)).)))))))))..)))))...))). (-21.50)

NW_006386296.1/93032-93089(-)_WS_miRDeep2_novel_98
CAGGGCCAGGAGGTCAGGCCAAGGAGGCAGGGATCCCAGGCCTGACCACTGGCCCACA
CAGGGCCAGGAGGTCAGGCC......................................	4
....................................CAGGCCTGACCACTGGCCCAC.	4
....................................CAGGCCTGACCACTGGCCCACA	3
CAGGGCCAGGAGGTCAGGCCA.....................................	2
CAGGGCCAGGAGGTCAGGCCAAG...................................	1
CAGGGCCAGGAGGTCAGGCCAAGG..................................	1
..(((((((..(((((((((..(((........)))..))))))))).)))))))... (-40.60)

NW_006386338.1/136685-136751(-)_WS_miRDeep2_novel_99
GAGAGGTCTGTCCATCTGCCGGGCAGCCCCGCAGGCTTAACACTCGGCAGGGTGTCTGAACCTCTGT
GAGAGGTCTGTCCATCTGCCGGG............................................	6
GAGAGGTCTGTCCATCTGCCG..............................................	2
...........................................TCGGCAGGGTGTCTGAACCTCTG.	2
GAGAGGTCTGTCCATCTGCCGG.............................................	1
...........................................TCGGCAGGGTGTCTGAACCT....	1
.(((((((.(....(((((((((.((((.....)))).....)))))))))....).).)))))).. (-27.00)

NW_006386347.1/236240-236299(+)_WS_miRDeep2_novel_100
AACAGGATCTCTCGACAGCCCGAGTGTTTAGCAACGCTCAGTGTCGGAAGTTCTGCTTTG
AACAGGATCTCTCGACAGCCCGAGT...................................	9
.....................................TCAGTGTCGGAAGTTCTGCTTT.	2
..((((((.((.(((((....(((((((....)))))))..))))))).))))))..... (-21.70)

NW_006386363.1/63737-63793(+)_WS_miRDeep2_novel_101
TTGCCGAGAGCACCAGCCACTTGTCCTCACGCCCACGTGGCTCCCACTCTCGCAGTT
...................................CGTGGCTCCCACTCTCGCAGT.	25
TTGCCGAGAGCACCAGCCACTTG..................................	7
TTGCCGAGAGCACCAGCCACTTGT.................................	4
...................................CGTGGCTCCCACTCTCGCAG..	3
TTGCCGAGAGCACCAGCCACT....................................	1
..................................ACGTGGCTCCCACTCTCGCAGT.	1
((((.(((((....((((((.((..(....)..)).))))))....))))))))).. (-19.60)

NW_006386592.1/43159-43221(+)_WS_miRDeep2_novel_102
GCGCGGGGCTGGTGCACCGGGAGATGAGCGTGGAGAGCCCTTGGTGCCCCATCTCCGCAGCTC
........................................TTGGTGCCCCATCTCCGCAGCT.	4
GCGCGGGGCTGGTGCACCG............................................	2
........................................TTGGTGCCCCATCTCCGCAGC..	2
.........................................TGGTGCCCCATCTCCGCAGCT.	2
((((((((.(((.((((((((.(....((.......))))))))))).))).)))))).)).. (-30.10)

NW_006386594.1/113281-113333(+)_miR-299_loc1
CGGTTTACCGTCCCACATACATATTCAAAATGTATGTGGGACGGTAAACCATT
...............................GTATGTGGGACGGTAAACC...	38
................................TATGTGGGACGGTAAACC...	24
...............................GTATGTGGGACGGTAAA.....	21
..............................TGTATGTGGGACGGTAAACC...	15
...............................GTATGTGGGACGGTAAACCA..	14
...............................GTATGTGGGACGGTAAAC....	13
................................TATGTGGGACGGTAAAC....	4
.GGTTTACCGTCCCACATAC.................................	3
.GGTTTACCGTCCCACATACAT...............................	3
................................TATGTGGGACGGTAAACCA..	3
...TTTACCGTCCCACATAC.................................	2
..GTTTACCGTCCCACATAC.................................	1
CGGTTTACCGTCCCACATACA................................	1
..GTTTACCGTCCCACATACA................................	1
..GTTTACCGTCCCACATACAT...............................	1
...TTTACCGTCCCACATACAT...............................	1
...............................GTATGTGGGACGGTAA......	1
..............................TGTATGTGGGACGGTAAAC....	1
..................................TGTGGGACGGTAAACC...	1
.(((((((((((((((((((((.......)))))))))))))))))))))... (-37.90)

NW_006386594.1/84818-84879(-)_miR-668_loc1
GTAAGTGCGTCTCGGGTGAGCATGCAATTAAAGTGGTAGTATGTCACTCGGCCCACTACCCA
.........................................TGTCACTCGGCCCACTACCC.	2032
.........................................TGTCACTCGGCCCACTACCCA	881
.........................................TGTCACTCGGCCCACTACC..	541
........................................ATGTCACTCGGCCCACTACCC.	146
........................................ATGTCACTCGGCCCACTACCCA	32
.........................................TGTCACTCGGCCCACTAC...	26
........................................ATGTCACTCGGCCCACTACC..	26
GTAAGTGCGTCTCGGGTGAGC.........................................	15
GTAAGTGCGTCTCGGGTGAGCA........................................	9
GTAAGTGCGTCTCGGGTGAG..........................................	3
...AGTGCGTCTCGGGTGAGCA........................................	2
GTAAGTGCGTCTCGGGTGAGCAT.......................................	2
........................................ATGTCACTCGGCCCACT.....	2
.........................................TGTCACTCGGCCCACTA....	2
........................................ATGTCACTCGGCCCACTAC...	2
.....TGCGTCTCGGGTGAGCA........................................	1
.........................................TGTCACTCGGCCCACT.....	1
.......................................TATGTCACTCGGCCCACTAC...	1
..........................................GTCACTCGGCCCACTACCC.	1
..........................................GTCACTCGGCCCACTACCCA	1
...((((.((..(((((((.(((((.((((...)))).)))))))))))))).))))..... (-19.20)

NW_006386594.1/98034-98091(-)_miR-654_loc1
CTGGTGGACCGCGGAACATGTGCTTCGTTCGAGCCATATGTCTGCCGACCATCACCTT
....................................TATGTCTGCCGACCATCACCT.	1670
....................................TATGTCTGCCGACCATCACC..	92
....................................TATGTCTGCCGACCATCACCTT	45
CTGGTGGACCGCGGAACATG......................................	1
CTGGTGGACCGCGGAACATGT.....................................	1
CTGGTGGACCGCGGAACATGTG....................................	1
......................CTTCGTTCGAGCCATATGTCTGCCGACCATCACCT.	1
.....................................ATGTCTGCCGACCATCACCT.	1
.((((((.(.(((((.((((((.(((....))).))))))))))).).)))))).... (-22.40)

NW_006386594.1/105311-105368(-)_cfa-miR-543_miRDeep2_loc1
AAGTTGCCCGTGTTTTTTTCGCTTTATTTGTGACGAAACATTCGCGGTGCACTTCTTT
...................................AAACATTCGCGGTGCACTTCTT.	860
...................................AAACATTCGCGGTGCACTTCTTT	159
...................................AAACATTCGCGGTGCACTTCT..	113
AAGTTGCCCGTGTTTTTTTCG.....................................	16
...................................AAACATTCGCGGTGCACT.....	16
...................................AAACATTCGCGGTGCACTT....	15
....................................AACATTCGCGGTGCACTTCTT.	4
AAGTTGCCCGTGTTTTTTTC......................................	3
AAGTTGCCCGTGTTTTTTTCGCT...................................	3
.AGTTGCCCGTGTTTTTTTCGCT...................................	3
...................................AAACATTCGCGGTGCA.......	3
.................................CGAAACATTCGCGGTGCACTTC...	3
...................................AAACATTCGCGGTGCACTTC...	3
.AGTTGCCCGTGTTTTTTTCG.....................................	1
AAGTTGCCCGTGTTTTTTTCGC....................................	1
.AGTTGCCCGTGTTTTTTTCGCTT..................................	1
...................................AAACATTCGCGGTGCAC......	1
.................................CGAAACATTCGCGGTGCACT.....	1
..................................GAAACATTCGCGGTGCACTTC...	1
.................................CGAAACATTCGCGGTGCACTTCT..	1
..................................GAAACATTCGCGGTGCACTTCT..	1
....................................AACATTCGCGGTGCACTTCTTT	1
((((.(((((((..(.((((((.........).))))).)..))))).)))))).... (-15.60)

NW_006386681.1/95537-95599(-)_cfa-miR-483_miRDeep2_loc1
AGGACGGGAGGAAAGGAGGACGTGGTTTCATGCAGGTCCTCACTCCTCCCCTCccgtcttcct
AGGACGGGAGGAAAGGAGGACGTGG......................................	29
AGGACGGGAGGAAAGGAGGACG.........................................	28
AGGACGGGAGGAAAGGAGGAC..........................................	19
AGGACGGGAGGAAAGGAGGACGT........................................	15
AGGACGGGAGGAAAGGAGGACGTGGT.....................................	8
.......................................TCACTCCTCCCCTCCCGTCTTCC.	8
.......................................TCACTCCTCCCCTCCCGTCTTC..	7
.......................................TCACTCCTCCCCTCCCGTCTTCCT	5
AGGACGGGAGGAAAGGAGGACGTG.......................................	3
....................................TCCTCACTCCTCCCCTCCCGTCT....	3
.......................................TCACTCCTCCCCTCCCGTCTT...	3
AGGACGGGAGGAAAGGAGGA...........................................	2
.......................................TCACTCCTCCCCTCCCGTCT....	2
.........................................ACTCCTCCCCTCCCGTCTTCCT	2
.......................................TCACTCCTCCCCTCCCG.......	1
.......................................TCACTCCTCCCCTCCCGT......	1
.......................................TCACTCCTCCCCTCCCGTC.....	1
.........................................ACTCCTCCCCTCCCGTCTTC..	1
.........................................ACTCCTCCCCTCCCGTCTTCC.	1
.((((((((((..((((((((.((........)).))))....))))..)))))))))).... (-34.10)

NW_006386689.1/71071-71133(+)_WS_miRDeep2_novel_106
ACAACGAGCAGGTGGCTGATCCAGATTTCAAACCCAGCTGCATCAAGCACTTGCCTGTGGGCC
ACAACGAGCAGGTGGCTGATC..........................................	46
ACAACGAGCAGGTGGCTGATCCA........................................	45
ACAACGAGCAGGTGGCTGAT...........................................	12
ACAACGAGCAGGTGGCTGATCC.........................................	4
..AACGAGCAGGTGGCTGATCC.........................................	2
.CAACGAGCAGGTGGCTGATCCA........................................	2
..AACGAGCAGGTGGCTGATCCA........................................	2
..AACGAGCAGGTGGCTGATCCAG.......................................	2
........................................CATCAAGCACTTGCCTGTGGGC.	2
.CAACGAGCAGGTGGCTGATC..........................................	1
..AACGAGCAGGTGGCTGATC..........................................	1
.CAACGAGCAGGTGGCTGATCC.........................................	1
...(((.(((((((..((((.(((.............))).))))..))))))).)))..... (-18.30)

NW_006386974.1/114074-114143(-)_WS_miRDeep2_novel_107
aatttccaGGACCCACCCGAGGCCTAATACATCAGAAATTCTGAAGGTGGGTGGGACCTGGAAATCGGTT
..............................................GTGGGTGGGACCTGGAAATCGGT.	6
AATTTCCAGGACCCACCCGAGGCCT.............................................	4
.(((((((((.(((((((...((((......(((((...)))))))))))))))).)))))))))..... (-34.90)

NW_006387221.1/2223-2276(+)_WS_miRDeep2_novel_108
GCAGGACAGCTGAGTGGCGGCCCTGTCCCCGCCGCCACCCTGACTGTCTGGGCA
................................CGCCACCCTGACTGTCTGGGC.	5
GCAGGACAGCTGAGTGGCGGC.................................	2
...............................CCGCCACCCTGACTGTCTGGGC.	2
.....ACAGCTGAGTGGCGGC.................................	1
((.(((((((.(.((((((((.........)))))))).).).))))))..)). (-27.80)

NW_006387535.1/49919-49979(+)_WS_miRDeep2_novel_109
ACCGGGGCTGAGCTAGGAAGGCTGTGGGTTGCAGATGCCCTCCTATCTCTCCCCTGGGCCA
ACCGGGGCTGAGCTAGGAAGGC.......................................	6
......................................CCTCCTATCTCTCCCCTGGGCC.	3
......................................CCTCCTATCTCTCCCCTGGG...	2
......................................CCTCCTATCTCTCCCCTGGGC..	2
ACCGGGGCTGAGCTAGGAAG.........................................	1
.....................CTGTGGGTTGCAGATGCC......................	1
.((((((..(((.(((((.((((.((.....)).).))).))))).)))..)))))).... (-30.20)

NW_006387597.1/60797-60859(+)_miR-3085_loc1
AGGTGCCATTCTGAGGGCCAAGAGTTTGATTATGTGTCACTCTGGCTGCTATGGCCCCCTCCC
........................................TCTGGCTGCTATGGCCCCCT...	152
........................................TCTGGCTGCTATGGCCCCCTC..	31
AGGTGCCATTCTGAGGGCCAAGAGT......................................	24
AGGTGCCATTCTGAGGGCCAAGAG.......................................	8
AGGTGCCATTCTGAGGGCC............................................	4
........................................TCTGGCTGCTATGGCCCCCTCC.	4
........................................TCTGGCTGCTATGGCC.......	3
........................................TCTGGCTGCTATGGCCCC.....	3
........................................TCTGGCTGCTATGGCCCCC....	3
AGGTGCCATTCTGAGGGCCAAG.........................................	2
AGGTGCCATTCTGAGGGCCAAGA........................................	2
AGGTGCCATTCTGAGGGCCA...........................................	1
........................................TCTGGCTGCTATGGCCC......	1
.((.(((((......(((((.((((..(((.....))))))))))))...)))))))...... (-21.30)

NW_006387694.1/51935-52008(+)_WS_miRDeep2_novel_111
tggaggcagggcggccggggggaggggcagtggtgCTGAAGAGCTGTCTCTGCCCTGCTTCCCTGTCCCCAGCC
..................................................TGCCCTGCTTCCCTGTCCCCA...	9
.................................................CTGCCCTGCTTCCCTGTCCCCAG..	2
......CAGGGCGGCCGGGGGGAGGGGCAGT...........................................	1
...........CGGCCGGGGGGAGGGGCAGTGG.........................................	1
................................................TCTGCCCTGCTTCCCTGTCCC.....	1
................................................TCTGCCCTGCTTCCCTGTCCCCAG..	1
..................................................TGCCCTGCTTCCCTGTCCCCAG..	1
..................................................TGCCCTGCTTCCCTGTCCCCAGC.	1
(((.(((((((.(((..((((.(((((((((..(.....)..))))))))).))))))).))))))).)))... (-42.50)

NW_006387848.1/42885-42943(+)_cfa-miR-301b_miRDeep2_loc1
GCTCTGACGAGGTTGCACTACTGTGCTCTGAGAAGCAGTGCAATGATATTGTCAAAGCA
...................................CAGTGCAATGATATTGTCAAAGC.	19556
....................................AGTGCAATGATATTGTCAAAGC.	539
...................................CAGTGCAATGATATTGTCAAAG..	255
...................................CAGTGCAATGATATTGTCAAAGCA	23
....................................AGTGCAATGATATTGTCAAAG..	16
.....................................GTGCAATGATATTGTCAAAGC.	6
GCTCTGACGAGGTTGCACTACT.....................................	5
...................................CAGTGCAATGATATTGTC......	4
....................................AGTGCAATGATATTGTCAAAGCA	3
GCTCTGACGAGGTTGCACTAC......................................	2
.......................................GCAATGATATTGTCAAAGC.	2
........................................CAATGATATTGTCAAAGC.	2
..TCTGACGAGGTTGCACTACT.....................................	1
...................................CAGTGCAATGATATTG........	1
...................................CAGTGCAATGATATTGTCA.....	1
...................................CAGTGCAATGATATTGTCAAA...	1
(((.((((((.((((((((.((...........)).))))))))....)))))).))). (-19.50)

NW_006389115.1/541-603(-)_WS_miRDeep2_novel_112
agtcagacaagctccttcctagctgtgtgtcctGGAGCTGGCGGTGGGACCTGTCTGAGCCTT
......................................TGGCGGTGGGACCTGTCTGAGCCT.	61
AGTCAGACAAGCTCCTTCCT...........................................	4
AGTCAGACAAGCTCCTTCCTAGC........................................	4
.....................................CTGGCGGTGGGACCTGTCTGAGC...	4
........................................GCGGTGGGACCTGTCTGAGCCT.	3
..TCAGACAAGCTCCTTCCTAGCT.......................................	2
.....................................CTGGCGGTGGGACCTGTCTGAGCCT.	2
..TCAGACAAGCTCCTTCCTAGC........................................	1
......................................TGGCGGTGGGACCTGTCTGAGC...	1
......................................TGGCGGTGGGACCTGTCTGAGCC..	1
..(((((((.(.((((((((((((.(.......).)))))).)).))))).)))))))..... (-22.00)

NW_006390488.1/12459-12517(+)_WS_miRDeep2_novel_113
AAGTCGAGCTCTGGGTGGGGGTCGCCTCCCCTGGTCGCGCCCGCCTGGGCTCGGCCACC
AAGTCGAGCTCTGGGTGGGGGTCG...................................	10
AAGTCGAGCTCTGGGTGGGGGT.....................................	4
AAGTCGAGCTCTGGGTGGGG.......................................	3
AAGTCGAGCTCTGGGTGGGGGTC....................................	2
AAGTCGAGCTCTGGGTGG.........................................	1
AAGTCGAGCTCTGGGTGGG........................................	1
.AGTCGAGCTCTGGGTGGGG.......................................	1
.....................................CGCCCGCCTGGGCTCGGCCA..	1
.....................................CGCCCGCCTGGGCTCGGCCAC.	1
..(((((((.(((((((((.((.(((......))).)).)))))))))))))))).... (-37.80)

NW_006390522.1/8996-9053(+)_WS_miRDeep2_novel_114
AACCTGAAAGTTGATGCAGTTTTGTGTGTTTATCCAAAAGCAACAATTTTCAGGTTGG
....................................AAAGCAACAATTTTCAGGTTG.	8
AACCTGAAAGTTGATGCAGTTTTG..................................	4
(((((((((((((.(((..(((((.(.......))))))))).))))))))))))).. (-20.90)

NW_006390703.1/5773-5834(+)_WS_miRDeep2_novel_115
AGAGGAGACCACCTGGAAGGCCCTCCTGGGTGCTGTGGGTCTTCCTAGTGTGCCACCAAGAC
......................................GTCTTCCTAGTGTGCCACCAAGA.	4
AGAGGAGACCACCTGGAAGGCCC.......................................	2
.......................................TCTTCCTAGTGTGCCACCAAGA.	2
AGAGGAGACCACCTGGAAGGCC........................................	1
......................................GTCTTCCTAGTGTGCCACCAAG..	1
....................CCCTCCTGGGTGCTGTGGGTCTTCCTAGTGTGCCACCAAGA.	1
...((.(.((((..(((((((((.............)))))))))..))).).).))..... (-21.50)

NW_006383042.1/1100274-1100349(-)_miR-92c_loc1
TTCTACACAGGTTGGGATCGGTTGCAATGCTGTGTTTCTGTATGGTATTGCACTTGTCCCGGCCTGTTGAGTTTGG
.............................................TATTGCACTTGTCCCGGCCTGT.........	552143
.............................................TATTGCACTTGTCCCGGCCTG..........	114244
.............................................TATTGCACTTGTCCCGGCCTGTT........	71223
..............................................ATTGCACTTGTCCCGGCCTGT.........	11871
.............................................TATTGCACTTGTCCCGGCCT...........	10556
.............................................TATTGCACTTGTCCCGGCC............	6771
..............................................ATTGCACTTGTCCCGGCCTG..........	5811
..............................................ATTGCACTTGTCCCGGCCTGTT........	1353
.............................................TATTGCACTTGTCCCGGC.............	988
.............................................TATTGCACTTGTCCCGGCCTGTTGA......	896
.............................................TATTGCACTTGTCCCGGCCTGTTG.......	656
........AGGTTGGGATCGGTTGCAATGCT.............................................	530
..............................................ATTGCACTTGTCCCGGCCT...........	328
.............................................TATTGCACTTGTCCCGG..............	151
..............................................ATTGCACTTGTCCCGGCC............	111
...............................................TTGCACTTGTCCCGGCCTGT.........	110
........AGGTTGGGATCGGTTGCAATGC..............................................	86
...............................................TTGCACTTGTCCCGGCCTGTT........	59
.............................................TATTGCACTTGTCCCG...............	47
................................................TGCACTTGTCCCGGCCTGT.........	24
...............................................TTGCACTTGTCCCGGCCTG..........	22
..........GTTGGGATCGGTTGCAATGCT.............................................	21
..............................................ATTGCACTTGTCCCGGC.............	17
.................................................GCACTTGTCCCGGCCTGT.........	16
..............................................ATTGCACTTGTCCCGGCCTGTTGA......	12
..................................................CACTTGTCCCGGCCTG..........	11
........AGGTTGGGATCGGTTGCAATG...............................................	10
..................................................CACTTGTCCCGGCCTGT.........	10
...................................................ACTTGTCCCGGCCTGT.........	9
..............................................ATTGCACTTGTCCCGG..............	8
..............................................ATTGCACTTGTCCCGGCCTGTTG.......	7
...............................................TTGCACTTGTCCCGGCCTGTTGA......	6
........AGGTTGGGATCGGTTGCAA.................................................	5
............................................GTATTGCACTTGTCCCGGCCTGT.........	4
........AGGTTGGGATCGGTTGCAATGCTGTGT.........................................	3
............................................GTATTGCACTTGTCCCGGCCTG..........	3
................................................TGCACTTGTCCCGGCCTG..........	3
................................................TGCACTTGTCCCGGCCTGTT........	3
........AGGTTGGGATCGGTTGCA..................................................	2
.........GGTTGGGATCGGTTGCA..................................................	2
...............................................TTGCACTTGTCCCGGCCT...........	2
.................................................GCACTTGTCCCGGCCTG..........	2
...........................................GGTATTGCACTTGTCCCGGCCTGT.........	2
........AGGTTGGGATCGGTTG....................................................	1
.........GGTTGGGATCGGTTGCAATGCT.............................................	1
...........TTGGGATCGGTTGCAATGCT.............................................	1
...........TTGGGATCGGTTGCAATGCTGTGT.........................................	1
........AGGTTGGGATCGGTTGCAATGCTGTGTTTCTGTATGGTATT...........................	1
......................................TGTATGGTATTGCACTTGTCCCGGC.............	1
.................................................GCACTTGTCCCGGCCT...........	1
.................................................GCACTTGTCCCGGCCTGTT........	1
..((..((((((((((((.(((.(((((((((((......)))))))))))))).))))))))))))..))..... (-35.50)

NW_006383042.1/1100390-1100466(-)_miR-19_loc1
CTATGGTTAGTTTTGCAGGTTTGCATCCAGCTGTGTGATATTCTGCTGTGCAAATCCATGCAAAACTGACTGTGGTA
..............................................TGTGCAAATCCATGCAAAACTG.........	8198
..............................................TGTGCAAATCCATGCAAAACTGA........	6311
..............................................TGTGCAAATCCATGCAAAACT..........	1026
..............................................TGTGCAAATCCATGCAAAAC...........	297
....................................................AATCCATGCAAAACTG.........	37
...............................................GTGCAAATCCATGCAAAACTG.........	33
...............................................GTGCAAATCCATGCAAAACTGA........	24
...................................................AAATCCATGCAAAACTG.........	22
........AGTTTTGCAGGTTTGCATCCAGC..............................................	16
.....................................................ATCCATGCAAAACTGA........	15
..................................................CAAATCCATGCAAAACTG.........	14
....................................................AATCCATGCAAAACTGA........	7
..............................................TGTGCAAATCCATGCAAAA............	6
.............................................CTGTGCAAATCCATGCAAAACTG.........	6
.............................................CTGTGCAAATCCATGCAAAACTGA........	4
.............................................CTGTGCAAATCCATGCAAAACT..........	3
........AGTTTTGCAGGTTTGCATC..................................................	2
........AGTTTTGCAGGTTTGCATCCAGCT.............................................	2
...............................................GTGCAAATCCATGCAAAACT..........	2
..................................................CAAATCCATGCAAAACT..........	2
..............................................TGTGCAAATCCATGCAAAACTGAC.......	2
..............................................TGTGCAAATCCATGCAAAACTGACT......	2
..............................................TGTGCAAATCCATGCA...............	1
..................................................CAAATCCATGCAAAAC...........	1
................................................TGCAAATCCATGCAAAACTG.........	1
..................................................CAAATCCATGCAAAACTGA........	1
...................................................AAATCCATGCAAAACTGA........	1
(((((((((((((((((((((((((..((((.............)))))))))).)).))))))))))))))))).. (-35.00)

NW_006383042.1/1100528-1100602(-)_miR-20a_loc1
CTGTAGCACTAAAGTGCTTATAGTGCAGGTAGTGTTTAGTTATCTACTGCATTATGAGCACTTAAAGTACTGCGA
.........TAAAGTGCTTATAGTGCAGGTAG...........................................	4365
.........TAAAGTGCTTATAGTGCAGGTAGT..........................................	1224
.........TAAAGTGCTTATAGTGCAGGT.............................................	742
.........TAAAGTGCTTATAGTGCAGGTA............................................	450
.............................................ACTGCATTATGAGCACTTAAAGT.......	136
.............................................ACTGCATTATGAGCACTTAAAG........	53
.........TAAAGTGCTTATAGTGCAGG..............................................	39
..............................................CTGCATTATGAGCACTTAAAGT.......	26
..........AAAGTGCTTATAGTGCAGGTAG...........................................	16
........CTAAAGTGCTTATAGTGCAGGT.............................................	10
.........TAAAGTGCTTATAGTG..................................................	7
........CTAAAGTGCTTATAGTGCAGGTAG...........................................	7
..............................................CTGCATTATGAGCACTTAAAG........	4
.........TAAAGTGCTTATAGTGC.................................................	3
........CTAAAGTGCTTATAGTGCAGGTA............................................	3
.........TAAAGTGCTTATAGTGCAG...............................................	2
..........AAAGTGCTTATAGTGCAGGT.............................................	2
...........AAGTGCTTATAGTGCAGGTAG...........................................	2
..........AAAGTGCTTATAGTGCAGGTAGT..........................................	2
.............................................ACTGCATTATGAGCACTTAA..........	2
.............................................ACTGCATTATGAGCACTTAAAGTA......	2
.............GTGCTTATAGTGCAGGTAG...........................................	1
................CTTATAGTGCAGGTAG...........................................	1
........CTAAAGTGCTTATAGTGCAGGTAGT..........................................	1
........................................TATCTACTGCATTATGAGCACT.............	1
..............................................CTGCATTATGAGCACTTA...........	1
..............................................CTGCATTATGAGCACTTAAA.........	1
................................TGTTTAGTTATCTACTGCATTATGAGCACTTAAAGT.......	1
.(((((.(((.(((((((((((((((((.(((...........))))))))))))))))))))..))).))))). (-32.90)

NW_006383042.1/1100711-1100784(-)_miR-19a_loc1
TCCTCTGTTAGTTTTGCATAGTTGCACTACAAGAAGAATGTAGTTGTGCAAATCTATGCAAAACTGATGGTGGC
............................................TGTGCAAATCTATGCAAAACTGA.......	1472
............................................TGTGCAAATCTATGCAAAACTG........	583
............................................TGTGCAAATCTATGCAAAACT.........	108
............................................TGTGCAAATCTATGCAAAAC..........	63
...........................................TTGTGCAAATCTATGCAAAACT.........	42
...........................................TTGTGCAAATCTATGCAAAACTGA.......	33
...........................................TTGTGCAAATCTATGCAAAACTG........	23
............................................TGTGCAAATCTATGCAAAACTGAT......	21
.............................................GTGCAAATCTATGCAAAACTGA.......	14
........TAGTTTTGCATAGTTGCACT..............................................	11
.........AGTTTTGCATAGTTGCACT..............................................	9
.........AGTTTTGCATAGTTGCACTA.............................................	9
........TAGTTTTGCATAGTTGCACTA.............................................	4
...........................................TTGTGCAAATCTATGCAAAAC..........	4
................................................CAAATCTATGCAAAACTG........	4
..................................................AATCTATGCAAAACTGA.......	4
...................................................ATCTATGCAAAACTGA.......	4
...........................................TTGTGCAAATCTATGCAAAACTGAT......	3
.........AGTTTTGCATAGTTGCACTAC............................................	2
.................................AAGAATGTAGTTGTGCA........................	2
.....................................ATGTAGTTGTGCAAATCTATG................	2
............................................TGTGCAAATCTATGCA..............	2
................................................CAAATCTATGCAAAACTGA.......	2
..............................AAGAAGAATGTAGTTGTGCAA.......................	1
..............................AAGAAGAATGTAGTTGTGCAAAT.....................	1
...............................AGAAGAATGTAGTTGTGCAAAT.....................	1
.............................................GTGCAAATCTATGCAAAACTG........	1
..............................................TGCAAATCTATGCAAAACTGA.......	1
.((.(((((((((((((((((((((((((((.......))))...))))))..))))))))))))))))).)). (-32.10)

NW_006383042.1/1100995-1101070(-)_miR-17_loc1
GAATAATGTCAAAGTGCTTACAGTGCAGGTAGTGATATGTGCATCTACTGCAGTGAAGGCACTTGTAGCATTATGG
.........CAAAGTGCTTACAGTGCAGGTAG............................................	7288
.........CAAAGTGCTTACAGTGCAGGTAGT...........................................	2129
.........CAAAGTGCTTACAGTGCAGGT..............................................	951
..............................................ACTGCAGTGAAGGCACTTGTA.........	862
.........CAAAGTGCTTACAGTGCAGGTA.............................................	546
..............................................ACTGCAGTGAAGGCACTTGT..........	223
..............................................ACTGCAGTGAAGGCACTTGTAG........	160
..............................................ACTGCAGTGAAGGCACTTGTAGC.......	153
..............................................ACTGCAGTGAAGGCACTTG...........	134
........TCAAAGTGCTTACAGTGCAGGT..............................................	109
...............................................CTGCAGTGAAGGCACTTGTAGC.......	83
..........AAAGTGCTTACAGTGCAGGTAG............................................	79
.........CAAAGTGCTTACAGTGCAGG...............................................	78
........TCAAAGTGCTTACAGTGCAGGTAG............................................	51
........TCAAAGTGCTTACAGTGCAGGTA.............................................	37
..........AAAGTGCTTACAGTGCAGGTAGT...........................................	21
...............................................CTGCAGTGAAGGCACTTGTA.........	20
........TCAAAGTGCTTACAGTGCAGG...............................................	13
..............................................ACTGCAGTGAAGGCACT.............	11
.........CAAAGTGCTTACAGTGCAG................................................	10
...............GCTTACAGTGCAGGTAG............................................	9
........TCAAAGTGCTTACAGTGCAGGTAGT...........................................	8
.........CAAAGTGCTTACAGTG...................................................	7
...............................................CTGCAGTGAAGGCACTTGTAG........	6
.............................................TACTGCAGTGAAGGCACTTGTA.........	5
...............................................CTGCAGTGAAGGCACTTGTAGCA......	5
...............................................CTGCAGTGAAGGCACTTGT..........	4
...................................................AGTGAAGGCACTTGTAGC.......	4
....................................................GTGAAGGCACTTGTAGC.......	4
........TCAAAGTGCTTACAGTGC..................................................	3
.........CAAAGTGCTTACAGTGCA.................................................	3
...........AAGTGCTTACAGTGCAGGTAG............................................	3
........TCAAAGTGCTTACAGTGCAG................................................	2
.............GTGCTTACAGTGCAGGTAG............................................	2
..............................................ACTGCAGTGAAGGCACTT............	2
...............................................CTGCAGTGAAGGCACTTG...........	2
.................................................GCAGTGAAGGCACTTGTAGC.......	2
..............................................ACTGCAGTGAAGGCACTTGTAGCA......	2
..........AAAGTGCTTACAGTGCAGGT..............................................	1
...........................................TCTACTGCAGTGAAGGCACTTG...........	1
................................................TGCAGTGAAGGCACTTGTAG........	1
....................................................GTGAAGGCACTTGTAG........	1
..................................................CAGTGAAGGCACTTGTAGC.......	1
.....................................................TGAAGGCACTTGTAGC.......	1
..(((((((..((((((((.((.(((((.(((((.......)).)))))))).)).))))))))...))))))).. (-29.00)

NW_006383043.1/1492335-1492413(-)_miR-384_loc1
ATCAGGAATTGTAAACAATTCCTAGGCAATGTGTATAATGTTTGTAAGTCATTCCTAGAAATTGTTCACAATGCCTGTA
.........TGTAAACAATTCCTAGGCAATGT...............................................	885
.........TGTAAACAATTCCTAGGCAATG................................................	470
..................................................ATTCCTAGAAATTGTTCACAAT.......	411
.........TGTAAACAATTCCTAGGCAAT.................................................	43
...................................................TTCCTAGAAATTGTTCACAAT.......	34
..................................................ATTCCTAGAAATTGTTCAC..........	26
..................................................ATTCCTAGAAATTGTTCACAA........	20
..................................................ATTCCTAGAAATTGTTCACA.........	15
..........GTAAACAATTCCTAGGCAATG................................................	12
..........GTAAACAATTCCTAGGCAATGT...............................................	11
...........TAAACAATTCCTAGGCAATGT...............................................	8
................................................TCATTCCTAGAAATTGTTCAC..........	8
.........TGTAAACAATTCCTAGGCAA..................................................	6
..................................................ATTCCTAGAAATTGTTCACAATG......	6
...................................................TTCCTAGAAATTGTTCACAA........	4
.........TGTAAACAATTCCTAGGC....................................................	3
...................................................TTCCTAGAAATTGTTCAC..........	3
................................................TCATTCCTAGAAATTGTTCACA.........	3
...................................................TTCCTAGAAATTGTTCACA.........	3
...........TAAACAATTCCTAGGCAATG................................................	2
...........TAAACAATTCCTAGGCAATGTG..............................................	2
.................................................CATTCCTAGAAATTGTTCACA.........	2
........TTGTAAACAATTCCTAGGCAAT.................................................	1
...........TAAACAATTCCTAGGCAATGTGT.............................................	1
....................................................TCCTAGAAATTGTTCAC..........	1
...................................................TTCCTAGAAATTGTTCACAATG......	1
..((((.(((((.(((((((.(((((.((((..(((((...)))))...))))))))).))))))).))))).)))).. (-25.50)

NW_006383043.1/1552314-1552387(-)_miR-325_loc1
GCTTGGTTcctagtaggtgttcagtaagtgTTTGTGACATAATtcgtttattgagcacctcctatcaatcaagc
..............................................TTTATTGAGCACCTCCTATCA.......	275
..............................................TTTATTGAGCACCTCCTATCAA......	189
..............................................TTTATTGAGCACCTCCTATC........	100
........CCTAGTAGGTGTTCAGTAAGTG............................................	58
........CCTAGTAGGTGTTCAGTAAGT.............................................	48
..............................................TTTATTGAGCACCTCCTAT.........	11
........CCTAGTAGGTGTTCAGTAAG..............................................	7
.........CTAGTAGGTGTTCAGTAAGTG............................................	5
..............................................TTTATTGAGCACCTCC............	1
...............................................TTATTGAGCACCTCCTATC........	1
((((((((..(((.((((((((((((((((..(........)..)))))))))))))))).)))..)))))))) (-30.10)

NW_006383047.1/5256219-5256291(-)_miR-3059_loc1
GGTACAccctttcctctctgccccaTAGGGTGTAGCTCTAACTACCCTCTAGGGAAGAGAAGGTTGGGTGAAC
.........TTTCCTCTCTGCCCCATAGGGTG.........................................	5798
.........TTTCCTCTCTGCCCCATAGGGTGT........................................	623
.........TTTCCTCTCTGCCCCATAGGG...........................................	541
.........TTTCCTCTCTGCCCCATAGGGT..........................................	341
.........TTTCCTCTCTGCCCCATAGG............................................	201
..........TTCCTCTCTGCCCCATAGGGTG.........................................	51
.........TTTCCTCTCTGCCCCATAG.............................................	23
........CTTTCCTCTCTGCCCCATAGGGTG.........................................	7
..........TTCCTCTCTGCCCCATAGGGTGT........................................	4
...........TCCTCTCTGCCCCATAGGG...........................................	2
.........TTTCCTCTCTGCCCCATAGGGTGTA.......................................	2
.........TTTCCTCTCTGCCCCA................................................	1
.........TTTCCTCTCTGCCCCAT...............................................	1
..........TTCCTCTCTGCCCCATAGGGT..........................................	1
..........TTCCTCTCTGCCCCATAGGGTGTAG......................................	1
.........TTTCCTCTCTGCCCCATAGGGTGTAGCTCTA.................................	1
.........TTTCCTCTCTGCCCCATAGGGTGTAGCTCTAAC...............................	1
.........TTTCCTCTCTGCCCCATAGGGTGTAGCTCTAACTACCCTCTA......................	1
.............................................CCTCTAGGGAAGAGAAGGTTGG......	1
....(((((...(((((((..(((.(((((.((((......)))).)))))))).)))).)))..)))))... (-31.30)

NW_006383062.1/3365692-3365757(+)_miR-873a_loc1
CATTTGCAGGAACTTGTGAGTCTCCTATTGAAAATGAACAGGAGACTGATGAGTTCCCGGGAACAC
.........................................GAGACTGATGAGTTCCCGGGA....	5060
....TGCAGGAACTTGTGAGTCTCC.........................................	3033
.....GCAGGAACTTGTGAGTCTCCT........................................	1867
.........................................GAGACTGATGAGTTCCCGGGAA...	1816
.....GCAGGAACTTGTGAGTCTCC.........................................	1703
........................................GGAGACTGATGAGTTCCCGGGA....	1505
........................................GGAGACTGATGAGTTCCCGGGAA...	707
....TGCAGGAACTTGTGAGTCTCCT........................................	522
....TGCAGGAACTTGTGAGTCT...........................................	420
....TGCAGGAACTTGTGAGTCTC..........................................	226
.....GCAGGAACTTGTGAGTCT...........................................	218
.....GCAGGAACTTGTGAGTCTC..........................................	135
.........................................GAGACTGATGAGTTCCCGGG.....	111
..........................................AGACTGATGAGTTCCCGGGAA...	91
..........................................AGACTGATGAGTTCCCGGGA....	41
.....GCAGGAACTTGTGAGTCTCCTA.......................................	35
.....GCAGGAACTTGTGAGTCTCCTAT......................................	14
...........................TTGAAAATGAACAGGAGACTGATGAGTTCCCGGGA....	10
........................................GGAGACTGATGAGTTCCCGGG.....	8
......................................CAGGAGACTGATGAGTTCCCGGGA....	7
....TGCAGGAACTTGTGAGTC............................................	5
.....GCAGGAACTTGTGAGTC............................................	5
..........................................AGACTGATGAGTTCCCGGG.....	4
....TGCAGGAACTTGTGAGTCTCCTA.......................................	2
......................................CAGGAGACTGATGAGTTCC.........	2
........................................GGAGACTGATGAGTTCCC........	2
.........................................GAGACTGATGAGTTCCCGG......	2
......................................CAGGAGACTGATGAGTTCCCGGG.....	2
..........................ATTGAAAATGAACAGGAGACTGATGAGTTCCCGGGA....	2
.................................ATGAACAGGAGACTGATGAGTTCCCGGGAA...	2
....................................AACAGGAGACTGATGAGTTCCCGGGAA...	2
.........................................GAGACTGATGAGTTCCCGGGAAC..	2
.......AGGAACTTGTGAGTCTC..........................................	1
........GGAACTTGTGAGTCTCC.........................................	1
....TGCAGGAACTTGTGAGTCTCCTAT......................................	1
.........................................GAGACTGATGAGTTCCC........	1
.....................................ACAGGAGACTGATGAGTTCCCGGGA....	1
...........................................GACTGATGAGTTCCCGGGAA...	1
..(((.(.(((((((((.((((((((.((.......)).)))))))).))))))))).).)))... (-28.30)

NW_006383062.1/3392514-3392582(+)_miR-876_loc1
GCTGTGGATTTCTTTGTGAATCACCATATCTAAGCTAATGTGGTGGTGGTTTACAAAGTAATTCATAGT
...........................................TGGTGGTTTACAAAGTAATTC.....	195
....TGGATTTCTTTGTGAATCACC............................................	22
...........................................TGGTGGTTTACAAAGTAATTCA....	12
.............................................GTGGTTTACAAAGTAATTC.....	11
...........................................TGGTGGTTTACAAAGTAATT......	4
..........................TATCTAAGCTAATGTGGTG........................	3
.............................................GTGGTTTACAAAGTAATTCATA..	2
....TGGATTTCTTTGTGAATC...............................................	1
.............................................GTGGTTTACAAAGTAATTCA....	1
((((((((((.((((((((((((((((..(.........)..)))))))))))))))).)))))))))) (-31.90)

NW_006383063.1/5092193-5092258(+)_miR-2483_loc1
AAGTTCCGTCAAACATCCAGCTGTTTGGGGTGATGCAAACAAACATCTGGTTGGTTGAGAGAATTT
....TCCGTCAAACATCCAGCTGTTT........................................	236
....TCCGTCAAACATCCAGCTGTT.........................................	217
........................................AAACATCTGGTTGGTTGAGAGA....	179
.........................................AACATCTGGTTGGTTGAGAGA....	179
....TCCGTCAAACATCCAGCTGT..........................................	26
......CGTCAAACATCCAGCTGTT.........................................	21
........................................AAACATCTGGTTGGTTGAGA......	21
.........................................AACATCTGGTTGGTTGAGAGAAT..	13
.........................................AACATCTGGTTGGTTGAGA......	12
........................................AAACATCTGGTTGGTTGAGAG.....	12
......CGTCAAACATCCAGCTGTTT........................................	6
..........................................ACATCTGGTTGGTTGAGAGAAT..	6
........................................AAACATCTGGTTGGTTGAGAGAA...	5
.........................................AACATCTGGTTGGTTGAGAGAA...	5
....TCCGTCAAACATCCAGCTGTTTG.......................................	4
.........................................AACATCTGGTTGGTTGAGAG.....	4
......CGTCAAACATCCAGCTGTTTG.......................................	3
..........................................ACATCTGGTTGGTTGAGAGA....	3
......CGTCAAACATCCAGCTGTTTGG......................................	2
....TCCGTCAAACATCCAGCTG...........................................	1
.....CCGTCAAACATCCAGCTGTTTG.......................................	1
.........................................AACATCTGGTTGGTTGA........	1
..........................................ACATCTGGTTGGTTGA........	1
.........................................AACATCTGGTTGGTTGAG.......	1
((((((..(((..((.((((.((((((............)))))).)))).))..)))..)))))) (-21.60)

NW_006383069.1/2570173-2570243(+)_miR-383_loc1
CTCCTCAGATCAGAAGGTGATTGTGGCTTTGGGTGGATATTAATCAGCCACAGCACTGCCTGGTCAGAAAG
......AGATCAGAAGGTGATTGTGGCT...........................................	13390
.....CAGATCAGAAGGTGATTGTGGCT...........................................	1659
......AGATCAGAAGGTGATTGTGGCTT..........................................	449
.....CAGATCAGAAGGTGATTGTGGCTT..........................................	196
......AGATCAGAAGGTGATTGTGGC............................................	113
...............................................CCACAGCACTGCCTGGTCAGA...	38
......AGATCAGAAGGTGATTGTGGCTTT.........................................	34
...............................................CCACAGCACTGCCTGGTCAG....	30
.....CAGATCAGAAGGTGATTGTGGC............................................	24
......AGATCAGAAGGTGATTG................................................	15
.......GATCAGAAGGTGATTGTGGCT...........................................	13
......AGATCAGAAGGTGATTGTGG.............................................	6
.....CAGATCAGAAGGTGATTG................................................	5
...........AGAAGGTGATTGTGGCT...........................................	2
...........................TTTGGGTGGATATTAATCAGC.......................	2
................................................CACAGCACTGCCTGGTCAGA...	2
...............................................CCACAGCACTGCCTGGTCAGAA..	2
....TCAGATCAGAAGGTGATTG................................................	1
.....CAGATCAGAAGGTGATTGTG..............................................	1
....TCAGATCAGAAGGTGATTGTGGCT...........................................	1
........ATCAGAAGGTGATTGTGGCT...........................................	1
................................................CACAGCACTGCCTGGTCAG....	1
.................................................ACAGCACTGCCTGGTCAGA...	1
....((.((((((..((((.((((((((...(((........)))))))))))))))..)))))).))... (-27.10)

NW_006383074.1/10055-10128(-)_miR-499_loc1
GGCGGCCGTTAAGACTTGCAGTGATGTTTAACTCCTCTCCACGTGAACATCACAGCAAGTCTGTGCTGCTTCCC
........TTAAGACTTGCAGTGATGTTT.............................................	107350
........TTAAGACTTGCAGTGATGTT..............................................	25733
........TTAAGACTTGCAGTGATGTTTA............................................	20408
........TTAAGACTTGCAGTGATGTTTAAC..........................................	5392
........TTAAGACTTGCAGTGATG................................................	2776
........TTAAGACTTGCAGTGATGT...............................................	2634
........TTAAGACTTGCAGTGATGTTTAA...........................................	1923
.........TAAGACTTGCAGTGATGTTTAAC..........................................	936
.............................................AACATCACAGCAAGTCTGTGCT.......	436
.............................................AACATCACAGCAAGTCTG...........	411
........TTAAGACTTGCAGTGATGTTTAACT.........................................	359
.........TAAGACTTGCAGTGATGTTT.............................................	356
............................................GAACATCACAGCAAGTCTG...........	347
.............................................AACATCACAGCAAGTCTGT..........	214
...........................................TGAACATCACAGCAAGTCTGTGC........	177
............................................GAACATCACAGCAAGTCTGTGC........	166
........TTAAGACTTGCAGTGA..................................................	119
.........TAAGACTTGCAGTGATGTTTAACT.........................................	106
.........TAAGACTTGCAGTGATGTT..............................................	93
........TTAAGACTTGCAGTGAT.................................................	84
.........TAAGACTTGCAGTGATGTTTA............................................	75
.............................................AACATCACAGCAAGTCTGTGCTG......	72
........TTAAGACTTGCAGTGATGTTTAACTCC.......................................	58
............................................GAACATCACAGCAAGTCTGTGCT.......	58
.............................................AACATCACAGCAAGTCTGTGC........	53
............................................GAACATCACAGCAAGTCTGT..........	49
.........TAAGACTTGCAGTGATGTTTAA...........................................	44
...........................................TGAACATCACAGCAAGTCTGT..........	41
........TTAAGACTTGCAGTGATGTTTAACTCCT......................................	29
..........AAGACTTGCAGTGATGTTTAAC..........................................	22
..........AAGACTTGCAGTGATGTTT.............................................	19
..........AAGACTTGCAGTGATGTTTAACT.........................................	18
............................................GAACATCACAGCAAGTCT............	18
............................................GAACATCACAGCAAGTCTGTG.........	15
.........TAAGACTTGCAGTGATGT...............................................	12
........TTAAGACTTGCAGTGATGTTTAACTC........................................	11
.........TAAGACTTGCAGTGATGTTTAACTCC.......................................	11
........TTAAGACTTGCAGTGATGTTTAACTCCTCT....................................	10
...........................................TGAACATCACAGCAAGTCTGTGCT.......	9
..........AAGACTTGCAGTGATGTTTA............................................	8
...........................................TGAACATCACAGCAAGTCTGTG.........	7
........TTAAGACTTGCAGTGATGTTTAACTCCTCTCC..................................	6
..............................................ACATCACAGCAAGTCTGTGCT.......	6
..........AAGACTTGCAGTGATGTTTAACTC........................................	5
.............................................AACATCACAGCAAGTCT............	5
...........................................TGAACATCACAGCAAGTCTG...........	5
..............................................ACATCACAGCAAGTCTG...........	5
.........TAAGACTTGCAGTGATG................................................	4
..........AAGACTTGCAGTGATGTTTAACTCC.......................................	4
..........AAGACTTGCAGTGATGTT..............................................	3
.........TAAGACTTGCAGTGATGTTTAACTC........................................	3
...........................................TGAACATCACAGCAAGTCT............	3
...............................................CATCACAGCAAGTCTG...........	3
............GACTTGCAGTGATGTTTA............................................	2
.........TAAGACTTGCAGTGATGTTTAACTCCT......................................	2
..........AAGACTTGCAGTGATGTTTAACTCCT......................................	2
........TTAAGACTTGCAGTGATGTTTAACTCCTCTC...................................	2
........TTAAGACTTGCAGTGATGTTTAACTCCTCTCCACGT..............................	2
........TTAAGACTTGCAGTGATGTTTAACTCCTCTCCACGTGA............................	2
.............................................AACATCACAGCAAGTCTGTG.........	2
............GACTTGCAGTGATGTT..............................................	1
.............ACTTGCAGTGATGTTTA............................................	1
...........AGACTTGCAGTGATGTTTAACTCC.......................................	1
........TTAAGACTTGCAGTGATGTTTAACTCCTC.....................................	1
.........TAAGACTTGCAGTGATGTTTAACTCCTCT....................................	1
...........AGACTTGCAGTGATGTTTAACTCCTCT....................................	1
.........TAAGACTTGCAGTGATGTTTAACTCCTCTC...................................	1
........TTAAGACTTGCAGTGATGTTTAACTCCTCTCCAC................................	1
........TTAAGACTTGCAGTGATGTTTAACTCCTCTCCACG...............................	1
.........TAAGACTTGCAGTGATGTTTAACTCCTCTCCACGT..............................	1
..........................................GTGAACATCACAGCAAGTCTG...........	1
..............................................ACATCACAGCAAGTCTGT..........	1
................................TCCTCTCCACGTGAACATCACAGCAAGTCTGTG.........	1
.......................................CACGTGAACATCACAGCAAGTCTGTG.........	1
....................................CTCCACGTGAACATCACAGCAAGTCTGTGC........	1
.......................................CACGTGAACATCACAGCAAGTCTGTGCT.......	1
.........................................CGTGAACATCACAGCAAGTCTGTGCT.......	1
((.(((.((..((((((((.((((((((((.............)))))))))).))))))))..)).))).)). (-31.80)

NW_006383098.1/16059-16126(+)_miR-9b_loc1
GTTATCTTTGGTTATCTAGCTGTATGAGTGTATTGGTCTTCATAAAGCTAGATAACCGAAAGTAAAAA
....TCTTTGGTTATCTAGCTGTATGA.........................................	674380
....TCTTTGGTTATCTAGCTGTATG..........................................	61425
....TCTTTGGTTATCTAGCTGTAT...........................................	50110
.....CTTTGGTTATCTAGCTGTATGA.........................................	29526
.........................................ATAAAGCTAGATAACCGAAAGT.....	14596
....TCTTTGGTTATCTAGCTGTA............................................	8839
....TCTTTGGTTATCTAGC................................................	8404
..........................................TAAAGCTAGATAACCGAAAGT.....	4248
......TTTGGTTATCTAGCTGTATGA.........................................	2819
..........................................TAAAGCTAGATAACCGAAAGTA....	2452
.....CTTTGGTTATCTAGCTGTATG..........................................	2244
....TCTTTGGTTATCTAGCTGT.............................................	2092
.........................................ATAAAGCTAGATAACCGAAA.......	2067
....TCTTTGGTTATCTAGCTG..............................................	1610
......TTTGGTTATCTAGCTGTATGAG........................................	828
.........................................ATAAAGCTAGATAACCGAAAGTA....	792
.........................................ATAAAGCTAGATAACCGAAAG......	744
....TCTTTGGTTATCTAGCT...............................................	689
.....CTTTGGTTATCTAGCTGTAT...........................................	485
....TCTTTGGTTATCTAGCTGTATGAG........................................	444
..........................................TAAAGCTAGATAACCGAAA.......	371
..........................................TAAAGCTAGATAACCGAAAG......	359
.......TTGGTTATCTAGCTGTATGA.........................................	298
.....CTTTGGTTATCTAGCTGTA............................................	258
..........................................TAAAGCTAGATAACCGAAAGTAA...	246
....TCTTTGGTTATCTAGCTGTATGAGT.......................................	236
......TTTGGTTATCTAGCTGTATGAGT.......................................	164
.....CTTTGGTTATCTAGCTGTATGAG........................................	97
.....CTTTGGTTATCTAGCTGTATGAGT.......................................	81
......TTTGGTTATCTAGCTGTATG..........................................	68
.......TTGGTTATCTAGCTGTATGAGT.......................................	52
.......TTGGTTATCTAGCTGTATGAG........................................	49
........................................CATAAAGCTAGATAACCGAAA.......	49
.........................................ATAAAGCTAGATAACCGAAAGTAA...	44
.........................................ATAAAGCTAGATAACCGA.........	39
.....CTTTGGTTATCTAGCTG..............................................	34
......TTTGGTTATCTAGCTGTA............................................	32
.....CTTTGGTTATCTAGCTGT.............................................	25
......TTTGGTTATCTAGCTGTAT...........................................	19
...........TTATCTAGCTGTATGA.........................................	19
.........GGTTATCTAGCTGTATGA.........................................	15
.........................................ATAAAGCTAGATAACCGAA........	15
.......TTGGTTATCTAGCTGTATG..........................................	14
..........GTTATCTAGCTGTATGA.........................................	14
.........................................ATAAAGCTAGATAACC...........	13
...........................................AAAGCTAGATAACCGAAAGT.....	12
........TGGTTATCTAGCTGTATGA.........................................	10
..........................................TAAAGCTAGATAACCGAAAGTAAA..	10
.....CTTTGGTTATCTAGCT...............................................	9
..........................................TAAAGCTAGATAACCG..........	9
.......................................TCATAAAGCTAGATAACCGAAA.......	8
........................................CATAAAGCTAGATAACCGAAAG......	7
.........................................ATAAAGCTAGATAACCG..........	6
..........................................TAAAGCTAGATAACCGAA........	6
........................................CATAAAGCTAGATAACCGAAAGT.....	6
...........................................AAAGCTAGATAACCGAAAGTA....	6
......TTTGGTTATCTAGCTG..............................................	5
..........GTTATCTAGCTGTATG..........................................	5
....TCTTTGGTTATCTAGCTGTATGAGTG......................................	5
.......TTGGTTATCTAGCTGTA............................................	4
...........................................AAAGCTAGATAACCGAAA.......	4
............................................AAGCTAGATAACCGAAAGT.....	4
.........GGTTATCTAGCTGTAT...........................................	3
....................TGTATGAGTGTATTGGTC..............................	3
............................................AAGCTAGATAACCGAAAGTA....	3
..............................................GCTAGATAACCGAAAGTA....	3
.........................................ATAAAGCTAGATAACCGAAAGTAAA..	3
..........................AGTGTATTGGTCTTCA..........................	2
.............................................AGCTAGATAACCGAAAGTA....	2
......TTTGGTTATCTAGCTGT.............................................	1
.......TTGGTTATCTAGCTGT.............................................	1
......TTTGGTTATCTAGCTGTATGAGTG......................................	1
....TCTTTGGTTATCTAGCTGTATGAGTGT.....................................	1
....TCTTTGGTTATCTAGCTGTATGAGTGTA....................................	1
............................................AAGCTAGATAACCGAAA.......	1
...........................................AAAGCTAGATAACCGAAAG......	1
.............................................AGCTAGATAACCGAAAGT.....	1
...........................................AAAGCTAGATAACCGAAAGTAA...	1
.((((.(((((((((((((((.((((((.(.......))))))).))))))))))))))).))))... (-27.30)

NW_006383103.1/346373-346439(+)_miR-137_loc1
CGGTGACGGGTATTCTTGGGTGGATAATACGGATTACGTTGTTATTGCTTAAGAATACGCGTAGTCG
.........................................TTATTGCTTAAGAATACGCGT.....	1499
.........................................TTATTGCTTAAGAATACGCGTAG...	1000
.........................................TTATTGCTTAAGAATACGCGTA....	568
.....ACGGGTATTCTTGGGTGGAT..........................................	152
..........................................TATTGCTTAAGAATACGCGTAGT..	106
.....ACGGGTATTCTTGGGTGGATA.........................................	90
.........................................TTATTGCTTAAGAATACGCGTAGT..	73
..........................................TATTGCTTAAGAATACGCGTAG...	68
.........................................TTATTGCTTAAGAATACGCG......	65
.........................................TTATTGCTTAAGAATACGC.......	47
.....ACGGGTATTCTTGGGTGGATAA........................................	37
...........................................ATTGCTTAAGAATACGCGTAGT..	29
.....ACGGGTATTCTTGGGTGGATAAT.......................................	20
..........................................TATTGCTTAAGAATACGCGT.....	19
...........................................ATTGCTTAAGAATACGCGTAG...	19
.....ACGGGTATTCTTGGGTGGA...........................................	15
...........................TACGGATTACGTTGTTATTGCTT.................	12
..........................................TATTGCTTAAGAATACGCGTA....	10
....GACGGGTATTCTTGGGTGGAT..........................................	6
.....ACGGGTATTCTTGGGTGGATAATA......................................	6
............................................TTGCTTAAGAATACGCGTAGT..	6
..........................................TATTGCTTAAGAATACGCG......	5
...........................TACGGATTACGTTGTTATTGCT..................	4
...........................................ATTGCTTAAGAATACGCG......	4
....GACGGGTATTCTTGGGTGGA...........................................	2
....GACGGGTATTCTTGGGTGGATA.........................................	2
.....ACGGGTATTCTTGGGTGGATAATACGGA..................................	2
.........................................TTATTGCTTAAGAATACG........	2
..........................................TATTGCTTAAGAATACGC.......	2
...............................................CTTAAGAATACGCGTAGT..	2
.....ACGGGTATTCTTGGGTGG............................................	1
.......GGGTATTCTTGGGTGGAT..........................................	1
....GACGGGTATTCTTGGGTGGATAA........................................	1
.......GGGTATTCTTGGGTGGATAATACGGA..................................	1
.....ACGGGTATTCTTGGGTGGATAATACGGATT................................	1
............................ACGGATTACGTTGTTATTGCTTA................	1
.........................................TTATTGCTTAAGAATA..........	1
...........................................ATTGCTTAAGAATACGCGT.....	1
............................................TTGCTTAAGAATACGCGT.....	1
............................................TTGCTTAAGAATACGCGTAG...	1
(((..(((.(((((((((((((.((((((((.....)).))))))))))))))))))).)))..))) (-26.10)

NW_006383105.1/3390254-3390322(+)_miR-186_loc1
CTTTCCAAAGAATTCTCCTTTTGggctttctgattttattttaagccCAAAGGTGAATTTTTTGGGAAG
.....CAAAGAATTCTCCTTTTGGGCT..........................................	353874
.....CAAAGAATTCTCCTTTTGGGC...........................................	132331
.....CAAAGAATTCTCCTTTTGGGCTT.........................................	130653
......AAAGAATTCTCCTTTTGGGCT..........................................	4482
.....CAAAGAATTCTCCTTTTGGGCTTT........................................	4006
......AAAGAATTCTCCTTTTGGGCTT.........................................	2729
.....CAAAGAATTCTCCTTTTGGG............................................	1931
......AAAGAATTCTCCTTTTGGGC...........................................	1453
.....CAAAGAATTCTCCTTTTGG.............................................	1387
.....CAAAGAATTCTCCTTT................................................	365
....CCAAAGAATTCTCCTTTTGGGC...........................................	217
......AAAGAATTCTCCTTTTGGGCTTT........................................	136
....CCAAAGAATTCTCCTTTTGGGCT..........................................	117
..........AATTCTCCTTTTGGGCT..........................................	66
...........ATTCTCCTTTTGGGCT..........................................	44
..........AATTCTCCTTTTGGGC...........................................	36
....CCAAAGAATTCTCCTTTTGGGCTT.........................................	31
......AAAGAATTCTCCTTTTGGG............................................	25
............................................GCCCAAAGGTGAATTTTTTGGG...	23
..........AATTCTCCTTTTGGGCTT.........................................	21
.......AAGAATTCTCCTTTTGGGCT..........................................	20
.....CAAAGAATTCTCCTTTTG..............................................	16
......AAAGAATTCTCCTTTTGG.............................................	14
....CCAAAGAATTCTCCTT.................................................	12
.......AAGAATTCTCCTTTTGGGC...........................................	11
...........ATTCTCCTTTTGGGCTT.........................................	11
.......AAGAATTCTCCTTTTGGGCTT.........................................	9
.........GAATTCTCCTTTTGGGCT..........................................	6
.........GAATTCTCCTTTTGGGCTT.........................................	6
........AGAATTCTCCTTTTGGGCT..........................................	5
.....CAAAGAATTCTCCTTTTGGGCTTTC.......................................	4
.........GAATTCTCCTTTTGGGC...........................................	3
...........ATTCTCCTTTTGGGCTTT........................................	3
............................................GCCCAAAGGTGAATTTTTTG.....	3
............................................GCCCAAAGGTGAATTTTTTGG....	3
........AGAATTCTCCTTTTGGGCTT.........................................	2
.....CAAAGAATTCTCCTTTT...............................................	1
....CCAAAGAATTCTCCTTTTGG.............................................	1
........AGAATTCTCCTTTTGGGC...........................................	1
............TTCTCCTTTTGGGCTT.........................................	1
..........AATTCTCCTTTTGGGCTTT........................................	1
............TTCTCCTTTTGGGCTTTCTGAT...................................	1
.............................................CCCAAAGGTGAATTTTTTGGG...	1
............................................GCCCAAAGGTGAATTTTTTGGGA..	1
..............................................CCAAAGGTGAATTTTTTGGGA..	1
(((((((((((((((.(((((.((((((..............))))))))))).))))))))))))))) (-32.80)

NW_006383110.1/824129-824206(-)_miR-361_loc1
TTGGGAGTTTATCAGAATCTCCAGGGGTACTTATAATTTGAAAAAGTCCCCCAGGTGTGATTCTGAtttgctccctct
........TTATCAGAATCTCCAGGGGTAC................................................	37742
........TTATCAGAATCTCCAGGGGT..................................................	2048
...............................................CCCCCAGGTGTGATTCTGATTTGC.......	1825
........TTATCAGAATCTCCAGGGGTA.................................................	1641
........TTATCAGAATCTCCAGGGGTACT...............................................	1014
..............................................TCCCCCAGGTGTGATTCTGATT..........	961
........TTATCAGAATCTCCAGGGG...................................................	536
..............................................TCCCCCAGGTGTGATTCTGATTTG........	353
..............................................TCCCCCAGGTGTGATTCTGAT...........	319
..............................................TCCCCCAGGTGTGATTCTGATTT.........	274
..............................................TCCCCCAGGTGTGATTCTGATTTGC.......	253
.........TATCAGAATCTCCAGGGGTAC................................................	218
.........TATCAGAATCTCCAGGGGTACT...............................................	208
..............................................TCCCCCAGGTGTGATTCTG.............	176
...............................................CCCCCAGGTGTGATTCTGATTTG........	161
...............................................CCCCCAGGTGTGATTCTGATTTGCT......	154
...............................................CCCCCAGGTGTGATTCTGATT..........	141
..............................................TCCCCCAGGTGTGATTCTGA............	72
...............................................CCCCCAGGTGTGATTCTGATTT.........	60
..............................................TCCCCCAGGTGTGATTCTGATTTGCT......	60
...............................................CCCCCAGGTGTGATTCTGAT...........	36
........TTATCAGAATCTCCAGGG....................................................	24
.........TATCAGAATCTCCAGGGGT..................................................	21
................................................CCCCAGGTGTGATTCTGATTTGC.......	19
........TTATCAGAATCTCCAGGGGTACTT..............................................	18
...............................................CCCCCAGGTGTGATTCTG.............	15
..........ATCAGAATCTCCAGGGGTAC................................................	9
...............................................CCCCCAGGTGTGATTCTGA............	9
........TTATCAGAATCTCCAG......................................................	7
...........TCAGAATCTCCAGGGGTAC................................................	7
.........TATCAGAATCTCCAGGGGTA.................................................	6
................................................CCCCAGGTGTGATTCTGATT..........	4
.........TATCAGAATCTCCAGGGG...................................................	3
..............................................TCCCCCAGGTGTGATTC...............	3
..............................................TCCCCCAGGTGTGATTCT..............	3
.............................................GTCCCCCAGGTGTGATTCTGATT..........	3
........TTATCAGAATCTCCAGG.....................................................	2
.............AGAATCTCCAGGGGTAC................................................	2
.........TATCAGAATCTCCAGGGGTACTT..............................................	2
....................................................AGGTGTGATTCTGATTT.........	2
.................................................CCCAGGTGTGATTCTGATTTG........	2
...................................................CAGGTGTGATTCTGATTTGC.......	2
..........ATCAGAATCTCCAGGGGT..................................................	1
..........ATCAGAATCTCCAGGGGTACT...............................................	1
...............................................CCCCCAGGTGTGATTC...............	1
.............................................GTCCCCCAGGTGTGATTCTG.............	1
................................................CCCCAGGTGTGATTCTGA............	1
............................................AGTCCCCCAGGTGTGATTCTGAT...........	1
.............................................GTCCCCCAGGTGTGATTCTGAT...........	1
............................................AGTCCCCCAGGTGTGATTCTGATT..........	1
...................................................CAGGTGTGATTCTGATT..........	1
...................................................CAGGTGTGATTCTGATTT.........	1
................................................CCCCAGGTGTGATTCTGATTTG........	1
....................................................AGGTGTGATTCTGATTTGC.......	1
.....................................................GGTGTGATTCTGATTTGC.......	1
................................................CCCCAGGTGTGATTCTGATTTGCT......	1
..((((((..(((((((((.((.((((.((((...........)))).)))).))...)))))))))..))))))... (-35.30)

NW_006383112.1/1440143-1440219(-)_miR-582_loc1
ACTCTTTGGTTACAGTTGTTCAACCAGTTACTAATCTAGCTAATTGTAACCGGTTGAACAACTGAACCCAAAGGGTG
..............................................TAACCGGTTGAACAACTGAACC.........	903
.........TTACAGTTGTTCAACCAGTTAC..............................................	704
..............................................TAACCGGTTGAACAACTGAACCC........	604
.........TTACAGTTGTTCAACCAGTTACT.............................................	586
..........TACAGTTGTTCAACCAGTTACT.............................................	351
...............................................AACCGGTTGAACAACTGAACCC........	302
..............................................TAACCGGTTGAACAACTGAAC..........	124
...............................................AACCGGTTGAACAACTGAACC.........	109
..........TACAGTTGTTCAACCAGTTAC..............................................	43
.........TTACAGTTGTTCAACCAGT.................................................	40
.........TTACAGTTGTTCAACCAGTT................................................	33
...............................................AACCGGTTGAACAACTGAAC..........	14
................................................ACCGGTTGAACAACTGAACCC........	14
...........ACAGTTGTTCAACCAGTTACT.............................................	13
.................................................CCGGTTGAACAACTGAACCCA.......	12
.........TTACAGTTGTTCAACCAGTTA...............................................	10
.................................................CCGGTTGAACAACTGAACCC........	8
..............................................TAACCGGTTGAACAACTGAACCCA.......	8
...............................................AACCGGTTGAACAACTGAACCCA.......	6
................................................ACCGGTTGAACAACTGAACC.........	5
..............................................TAACCGGTTGAACAACT..............	3
..............................................TAACCGGTTGAACAACTGAA...........	3
..........TACAGTTGTTCAACCAGTT................................................	2
.........TTACAGTTGTTCAACCAGTTACTA............................................	2
..................................................CGGTTGAACAACTGAACC.........	2
..................................................CGGTTGAACAACTGAACCC........	2
.........TTACAGTTGTTCAACC....................................................	1
.........TTACAGTTGTTCAACCAG..................................................	1
..........TACAGTTGTTCAACCAGT.................................................	1
........GTTACAGTTGTTCAACCAGTT................................................	1
..........TACAGTTGTTCAACCAGTTA...............................................	1
...........ACAGTTGTTCAACCAGTTAC..............................................	1
..............GTTGTTCAACCAGTTAC..............................................	1
...............TTGTTCAACCAGTTACT.............................................	1
..............................................TAACCGGTTGAACAAC...............	1
.............................................GTAACCGGTTGAACAACTGAAC..........	1
..............................................TAACCGGTTGAACAACTGAACCCAA......	1
(((((((((...(((((((((((((.(((((..............))))).)))))))))))))...))))))))). (-38.00)

NW_006383112.1/603324-603390(+)_novel_1
TTAAATCTCGTTCCGGTCTGGTAAATATTCAACGATCATATTTACCAGACTGGAACGAGATTTAATC
........................................TTTACCAGACTGGAACGAGATT.....	22
........................................TTTACCAGACTGGAACGAGATTT....	5
.........................................TTACCAGACTGGAACGAGATTT....	2
....ATCTCGTTCCGGTCTGGTAAAT.........................................	1
........................................TTTACCAGACTGGAACGAGAT......	1
.........................................TTACCAGACTGGAACGAGATT.....	1
..........................................TACCAGACTGGAACGAGATTTAA..	1
((((((((((((((((((((((((((((.........)))))))))))))))))))))))))))).. (-41.40)

NW_006383124.1/2558105-2558198(-)_miR-448_loc1
GGGAGGTTGAACATCCTGCATAGTGCTGCCAGGAAATCCCTATTTTATAGTTAGGGGGCTGGCTGGTTGCATATGTAGGATGTCCCATCTCCCC
..................................................................TTGCATATGTAGGATGTCCCA.......	37
........GAACATCCTGCATAGTGCTGCC................................................................	16
..................................................................TTGCATATGTAGGATGTCCCAT......	9
.........AACATCCTGCATAGTGCTGCCA...............................................................	6
..................................................................TTGCATATGTAGGATGTCC.........	6
..................................................................TTGCATATGTAGGATGTCCC........	5
.........AACATCCTGCATAGTGCTGCC................................................................	4
..............................................................CTGGTTGCATATGTAGGATGTCC.........	3
........GAACATCCTGCATAGTGCTG..................................................................	2
........GAACATCCTGCATAGTGCTGC.................................................................	2
.........................................................GCTGGCTGGTTGCATATGTAGG...............	2
...........................................................TGGCTGGTTGCATATGTAGGATGTC..........	2
.................................................................GTTGCATATGTAGGATGTCC.........	2
.................................................................GTTGCATATGTAGGATGTCCC........	2
..........................................................CTGGCTGGTTGCATATGTAGGA..............	1
(((((((.(.((((((((((((.(((.(((((....((((((.........)))))).....))))).))))))))))))))).).))))))). (-49.90)

NW_006383124.1/2626066-2626140(-)_miR-1911_loc1
GACATCTGCTGAGTACCGCCATGTCTGTTGGGCATCCACAATCTCCCACCAGGCATTGTGGTCTCTGCTGATGCT
.........TGAGTACCGCCATGTCTGTTGGG...........................................	165
.........TGAGTACCGCCATGTCTGTTG.............................................	40
.........TGAGTACCGCCATGTCTGT...............................................	27
..............................................CACCAGGCATTGTGGTCTCTGCT......	14
.........TGAGTACCGCCATGTCTGTT..............................................	9
.........TGAGTACCGCCATGTCTGTTGGGC..........................................	9
..............................................CACCAGGCATTGTGGTCTCTGC.......	4
.........TGAGTACCGCCATGTCTGTTGG............................................	3
...............................................ACCAGGCATTGTGGTCTCTGC.......	3
................CGCCATGTCTGTTGGG...........................................	2
........CTGAGTACCGCCATGTCTGTTGGG...........................................	1
..............................................CACCAGGCATTGTGGTCTCT.........	1
..((((.((.(((.(((((.(((((((.((((............)))).))))))).)))))))).)).)))).. (-33.30)

NW_006383124.1/2662983-2663070(-)_miR-1298_loc1
GTTAAGAGTTCATTCGGCTGTCCAGATGTATCCAAGTACCCCGTTATTTGGCAATAAATACATCTGGGCAACTGATTGAACTTTTCGC
........TTCATTCGGCTGTCCAGATGTA..........................................................	1048
............................................................CATCTGGGCAACTGATTGAACT......	233
........TTCATTCGGCTGTCCAGATGT...........................................................	55
..........................................................TACATCTGGGCAACTGATTGAAC.......	52
..............................................................TCTGGGCAACTGATTGAACT......	16
........TTCATTCGGCTGTCCAGATG............................................................	11
..........................................................TACATCTGGGCAACTGATTGAACT......	10
............................................................CATCTGGGCAACTGATTGAAC.......	7
........TTCATTCGGCTGTCCAGATGTATC........................................................	6
..........................................................TACATCTGGGCAACTGATTGAA........	4
........TTCATTCGGCTGTCCAGA..............................................................	3
........TTCATTCGGCTGTCCAGATGTAT.........................................................	3
........TTCATTCGGCTGTCCAGAT.............................................................	2
...........ATTCGGCTGTCCAGATGTATC........................................................	2
............................................................CATCTGGGCAACTGATTGAA........	2
...........................................................ACATCTGGGCAACTGATTGAAC.......	2
..............................................................TCTGGGCAACTGATTGAAC.......	2
.........TCATTCGGCTGTCCAGATGTA..........................................................	1
...........ATTCGGCTGTCCAGATGTATCC.......................................................	1
............TTCGGCTGTCCAGATGTATCC.......................................................	1
............TTCGGCTGTCCAGATGTATCCAAGTACCCC..............................................	1
..................................................GCAATAAATACATCTGGGCAACT...............	1
.................................................................GGGCAACTGATTGAAC.......	1
........................................................AATACATCTGGGCAACTGATTGAACT......	1
.........................................................ATACATCTGGGCAACTGATTGAACT......	1
...........................................................ACATCTGGGCAACTGATTGAACT......	1
.............................................................ATCTGGGCAACTGATTGAACT......	1
................................................................TGGGCAACTGATTGAACT......	1
..................................................................GGCAACTGATTGAACT......	1
((.(((((((((.((((.((((((((((((((((((((......)))))))......))))))))))))).)))).))))))))).)) (-39.90)

NW_006383124.1/2731264-2731341(-)_miR-1264_loc1
catatagcaggtcctcaataagtatttgttgaaagaataaatgaaccaACAAGTCTTATTTGAGCACCTGTTATGTGG
................................................ACAAGTCTTATTTGAGCACCTG........	103
.................................................CAAGTCTTATTTGAGCACCTG........	86
.................................................CAAGTCTTATTTGAGCACCTGT.......	71
........AGGTCCTCAATAAGTATTTGTT................................................	50
........AGGTCCTCAATAAGTATTTG..................................................	16
........AGGTCCTCAATAAGTATTTGT.................................................	13
................................................ACAAGTCTTATTTGAGCACCTGT.......	11
................................................ACAAGTCTTATTTGAGCACCT.........	5
.................................................CAAGTCTTATTTGAGCACC..........	3
...............................................AACAAGTCTTATTTGAGCACCTG........	3
..................................................AAGTCTTATTTGAGCACCTGT.......	3
........AGGTCCTCAATAAGTATTTGTTG...............................................	1
..........................TGTTGAAAGAATAAATGAACCAACAAGTCTTATTTGAGCACC..........	1
..............................GAAAGAATAAATGAACCAACAAGTCTTATTTGAGCACCTGT.......	1
.................................................CAAGTCTTATTTGAGCACCTGTT......	1
((((((((((((.(((((((((.((((((((...............)))))))))))).))))).)))))))))))). (-32.30)

NW_006383124.1/2732441-2732514(-)_miR-1912_loc1
CTAGGATGTGCTCATTGCATGGgctgtgtatatttttattcaataccCAGAGCGTGCAGTGTGAACATAATAGA
...........................................TACCCAGAGCGTGCAGTGTGA..........	219
.............................................CCCAGAGCGTGCAGTGTGAACA.......	145
...........................................TACCCAGAGCGTGCAGTGTGAA.........	112
.............................................CCCAGAGCGTGCAGTGTGAAC........	92
...........................................TACCCAGAGCGTGCAGTGTG...........	16
...........................................TACCCAGAGCGTGCAGTG.............	5
..........CTCATTGCATGGGCTGTGTA............................................	3
........TGCTCATTGCATGGGCTGTGTAT...........................................	3
............................................ACCCAGAGCGTGCAGTGTGA..........	2
..........CTCATTGCATGGGCTGTGTAT...........................................	1
.............................................CCCAGAGCGTGCAGTG.............	1
.............................................CCCAGAGCGTGCAGTGTGA..........	1
............................................ACCCAGAGCGTGCAGTGTGAA.........	1
.............................................CCCAGAGCGTGCAGTGTGAA.........	1
.............................................CCCAGAGCGTGCAGTGTGAACAT......	1
(((..((((.(.(((((((((..(((.((((...........)))).)))..))))))))).).))))..))). (-25.00)

NW_006383124.1/2741972-2742047(-)_miR-764_loc1
AGGAGGCAGGTGCTCACTTGTCCTCCTCCATGCTTGGAAAATACAAGGAGGAGGCCATAGTGGCAACTGTCACCAT
................................................AGGAGGCCATAGTGGCAACTGT......	65
................................................AGGAGGCCATAGTGGCAACTG.......	26
...............................................GAGGAGGCCATAGTGGCAACTGT......	15
........GGTGCTCACTTGTCCTCCTCC...............................................	11
...............................................GAGGAGGCCATAGTGGCAACT........	10
........GGTGCTCACTTGTCCTCCTC................................................	3
.............................................AGGAGGAGGCCATAGTGGCAACT........	3
...............................................GAGGAGGCCATAGTGGCAACTG.......	3
............................................AAGGAGGAGGCCATAGTGGCAACT........	2
................................................AGGAGGCCATAGTGGCAACT........	2
........GGTGCTCACTTGTCCTCCTCCA..............................................	1
.((.(((((.(((.((((((.((((((((.((..(.....)..)).)))))))).)).))))))).))))).)).. (-35.80)

NW_006383138.1/492012-492083(+)_novel_2
AAAGTTTGTCTGAGGACCGGGATCTTGCAGTTGGACTGACCCCATTGCATGGCTCCCTGTTCCGGACAGATT
...............................................CATGGCTCCCTGTTCCGGACAG...	136
.............................................TGCATGGCTCCCTGTTCCGGACAG...	58
......TGTCTGAGGACCGGGATCTTGC............................................	29
........TCTGAGGACCGGGATCTTGCA...........................................	28
........TCTGAGGACCGGGATCTTGCAGT.........................................	27
........TCTGAGGACCGGGATCTTGC............................................	21
.....TTGTCTGAGGACCGGGATCTTGC............................................	20
.............................................TGCATGGCTCCCTGTTCCGGAC.....	14
...............................................CATGGCTCCCTGTTCCGGAC.....	9
...............................................CATGGCTCCCTGTTCCGGACAGA..	8
......TGTCTGAGGACCGGGATCTTGCA...........................................	7
..........TGAGGACCGGGATCTTGCAGT.........................................	6
.............................................TGCATGGCTCCCTGTTCCGGACA....	6
........TCTGAGGACCGGGATCTTGCAG..........................................	5
...............................................CATGGCTCCCTGTTCCGGACA....	5
.........CTGAGGACCGGGATCTTGCAGT.........................................	3
................................................ATGGCTCCCTGTTCCGGACAG...	3
.....TTGTCTGAGGACCGGGATCTTG.............................................	2
....TTTGTCTGAGGACCGGGATCTTGC............................................	2
.....TTGTCTGAGGACCGGGATCTTGCA...........................................	2
.........CTGAGGACCGGGATCTTGCA...........................................	1
.........CTGAGGACCGGGATCTTGCAG..........................................	1
.....TTGTCTGAGGACCGGGATCTTGCAGT.........................................	1
..((((((((((.((((.((((((.((((((.((......)).)))))).)).)))).)))))))))))))) (-33.00)

NW_006383139.1/339159-339230(+)_miR-8986a_loc1
TTGTCATCGAGGCTAGAGTCACGCTTGGGTATCAGCTTATTGCCTTAGTGTGCTAGAGTCCTCGAAGAGTAA
.....ATCGAGGCTAGAGTCACGCTTGG............................................	264
.............................................TAGTGTGCTAGAGTCCTCGAAGA....	90
.....ATCGAGGCTAGAGTCACGCTT..............................................	50
.....ATCGAGGCTAGAGTCACGCTTG.............................................	45
.............................................TAGTGTGCTAGAGTCCTCGAAG.....	41
.....ATCGAGGCTAGAGTCACGCT...............................................	28
.............................................TAGTGTGCTAGAGTCCTCGAAGAGT..	17
.....ATCGAGGCTAGAGTCACGCTTGGGTATC.......................................	13
....CATCGAGGCTAGAGTC....................................................	9
.....ATCGAGGCTAGAGTCACGC................................................	8
.....ATCGAGGCTAGAGTCAC..................................................	6
.....ATCGAGGCTAGAGTCACGCTTGGG...........................................	6
....CATCGAGGCTAGAGTCACGCTT..............................................	5
.............................................TAGTGTGCTAGAGTCCTCGAA......	4
....CATCGAGGCTAGAGTCACGCT...............................................	3
.....ATCGAGGCTAGAGTCACGCTTGGGTATCAGCT...................................	3
.....ATCGAGGCTAGAGTCACGCTTGGGTATCAGCTT..................................	3
....CATCGAGGCTAGAGTCACGCTTGGG...........................................	2
.....ATCGAGGCTAGAGTCACGCTTGGGT..........................................	2
.............TAGAGTCACGCTTGGGTATCAG.....................................	2
.....ATCGAGGCTAGAGTCACGCTTGGGTATCAGCTTATTGCCT...........................	2
.............................................TAGTGTGCTAGAGTCCTCGA.......	2
.............................................TAGTGTGCTAGAGTCCTCGAAGAG...	2
...............................................GTGTGCTAGAGTCCTCGAAGAGT..	2
................................................TGTGCTAGAGTCCTCGAAGAGT..	2
.....ATCGAGGCTAGAGTCA...................................................	1
......TCGAGGCTAGAGTCAC..................................................	1
....CATCGAGGCTAGAGTCACGCTTG.............................................	1
......TCGAGGCTAGAGTCACGCTTG.............................................	1
....CATCGAGGCTAGAGTCACGCTTGG............................................	1
.....ATCGAGGCTAGAGTCACGCTTGGGTA.........................................	1
....CATCGAGGCTAGAGTCACGCTTGGGTATC.......................................	1
....CATCGAGGCTAGAGTCACGCTTGGGTATCA......................................	1
.....ATCGAGGCTAGAGTCACGCTTGGGTATCAG.....................................	1
....CATCGAGGCTAGAGTCACGCTTGGGTATCAGCT...................................	1
..........................................CCTTAGTGTGCTAGAGTCCT..........	1
.........................................GCCTTAGTGTGCTAGAGTCCTCGAAG.....	1
.................................................GTGCTAGAGTCCTCGAAG.....	1
......................................ATTGCCTTAGTGTGCTAGAGTCCTCGAAGA....	1
................................................TGTGCTAGAGTCCTCGAAGAG...	1
..............................................AGTGTGCTAGAGTCCTCGAAGAGT..	1
...((.((((((((..((.((((((.(((((.........))))).))))))))..)).)))))).)).... (-28.70)

NW_006383141.1/813891-813968(-)_miR-130_loc1
GGGCCGGAGCTCTTTTCACATTGTGCTACTGTCTGCACTTACCACTAGCAGTGCAATGTTAAAAGGGCATTGGCCATG
................................................CAGTGCAATGTTAAAAGGGC..........	46003
................................................CAGTGCAATGTTAAAAGGGCA.........	41929
................................................CAGTGCAATGTTAAAAGGGCATT.......	10505
................................................CAGTGCAATGTTAAAAGGGCAT........	9609
.................................................AGTGCAATGTTAAAAGGGC..........	276
.................................................AGTGCAATGTTAAAAGGGCA.........	257
................................................CAGTGCAATGTTAAAAGGG...........	231
.................................................AGTGCAATGTTAAAAGGGCATT.......	141
.....................................................CAATGTTAAAAGGGCAT........	78
................................................CAGTGCAATGTTAAAAGGGCATTG......	53
.................................................AGTGCAATGTTAAAAGGGCAT........	46
....................................................GCAATGTTAAAAGGGCAT........	35
........GCTCTTTTCACATTGTGCTACT................................................	28
...............................................GCAGTGCAATGTTAAAAGGGC..........	26
..................................................GTGCAATGTTAAAAGGGCA.........	13
.....................................................CAATGTTAAAAGGGCA.........	12
...................................................TGCAATGTTAAAAGGGCAT........	9
................................................CAGTGCAATGTTAAAAGG............	8
................................................CAGTGCAATGTTAAAAG.............	6
..................................................GTGCAATGTTAAAAGGGC..........	6
.................................................AGTGCAATGTTAAAAGGG...........	5
....................................................GCAATGTTAAAAGGGCA.........	5
......................................................AATGTTAAAAGGGCAT........	5
...................................................TGCAATGTTAAAAGGGCATT.......	4
....................................................GCAATGTTAAAAGGGCATT.......	4
........GCTCTTTTCACATTGTGCT...................................................	3
..................................................GTGCAATGTTAAAAGGGCAT........	3
..................................................GTGCAATGTTAAAAGGGCATTG......	3
........GCTCTTTTCACATTGTGCTACTGTC.............................................	1
........GCTCTTTTCACATTGTGCTACTGTCTGCACT.......................................	1
..........TCTTTTCACATTGTGCTACTGTCTGCACT.......................................	1
...........CTTTTCACATTGTGCTACTGTCTGCACTT......................................	1
...................................................TGCAATGTTAAAAGGGC..........	1
....................................................GCAATGTTAAAAGGGC..........	1
...............................................GCAGTGCAATGTTAAAAGGGCA.........	1
...................................................TGCAATGTTAAAAGGGCA.........	1
...............................................GCAGTGCAATGTTAAAAGGGCAT........	1
..........................................CACTAGCAGTGCAATGTTAAAAGGGCATT.......	1
.....................................................CAATGTTAAAAGGGCATT.......	1
.......................................................ATGTTAAAAGGGCATT.......	1
.................................................AGTGCAATGTTAAAAGGGCATTG......	1
.((((((.((((((((.((((((((((.(((..............))).)))))))))).)))))))).))))))... (-33.10)

NW_006383145.1/735556-735630(-)_novel_3
AGTAAGTGTTTGGGTTGAacatttgctgattttatttaattctggaGTTAGCTTATATTCAATCCAAGCACCTAC
........TTTGGGTTGAACATTTGCTGATT............................................	235
........TTTGGGTTGAACATTTGCTGAT.............................................	174
........TTTGGGTTGAACATTTGCTGA..............................................	33
........TTTGGGTTGAACATTTGCTG...............................................	5
................................................TAGCTTATATTCAATCCAAGC......	1
.(((.((((((((((((((.((..((((((((((........))))))))))..)).)))))))))))))).))) (-31.70)

NW_006383147.1/1086777-1086847(+)_miR-365a_loc1
AAAATGAGGGACTTTTGGGGGCAGATGTGTTTCCATTCTACTATCATAATGCCCCTAAAAATCCTTATTGC
..............................................TAATGCCCCTAAAAATCCTTAT...	14143
..............................................TAATGCCCCTAAAAATCCTTATT..	2933
..............................................TAATGCCCCTAAAAATCCT......	1228
..............................................TAATGCCCCTAAAAATCCTTA....	951
..............................................TAATGCCCCTAAAAATCCTT.....	717
......AGGGACTTTTGGGGGCAGATGTGT.........................................	96
......AGGGACTTTTGGGGGCAGATGTG..........................................	67
......AGGGACTTTTGGGGGCAGATGT...........................................	39
...............................................AATGCCCCTAAAAATCCTTAT...	33
..............................................TAATGCCCCTAAAAATCC.......	20
...............................................AATGCCCCTAAAAATCCTTATT..	19
............................................CATAATGCCCCTAAAAATCCT......	10
......AGGGACTTTTGGGGGCAGA..............................................	7
....TGAGGGACTTTTGGGGGCAGATGT...........................................	7
...............................................AATGCCCCTAAAAATCCT......	7
......AGGGACTTTTGGGGGC.................................................	6
...............................................AATGCCCCTAAAAATCCTT.....	6
....TGAGGGACTTTTGGGGGCAGATGTG..........................................	5
................................................ATGCCCCTAAAAATCCTTAT...	5
......AGGGACTTTTGGGGGCAGATG............................................	4
.....GAGGGACTTTTGGGGGCAGATGTG..........................................	4
.....GAGGGACTTTTGGGGGCAGATGT...........................................	3
.......GGGACTTTTGGGGGCAGATGTGT.........................................	3
......AGGGACTTTTGGGGGCAGAT.............................................	2
......AGGGACTTTTGGGGGCAGATGTGTT........................................	2
.......GGGACTTTTGGGGGCAGATGTGTTTCC.....................................	2
............................................CATAATGCCCCTAAAAATCC.......	2
...............................................AATGCCCCTAAAAATCCTTA....	2
....TGAGGGACTTTTGGGGGCA................................................	1
....TGAGGGACTTTTGGGGGCAGA..............................................	1
.....GAGGGACTTTTGGGGGCAGA..............................................	1
....TGAGGGACTTTTGGGGGCAGAT.............................................	1
....TGAGGGACTTTTGGGGGCAGATG............................................	1
.....GAGGGACTTTTGGGGGCAGATG............................................	1
.......GGGACTTTTGGGGGCAGATGTG..........................................	1
........GGACTTTTGGGGGCAGATGTG..........................................	1
.....GAGGGACTTTTGGGGGCAGATGTGT.........................................	1
......AGGGACTTTTGGGGGCAGATGTGTTT.......................................	1
......AGGGACTTTTGGGGGCAGATGTGTTTCC.....................................	1
......AGGGACTTTTGGGGGCAGATGTGTTTCCAT...................................	1
.......GGGACTTTTGGGGGCAGATGTGTTTCCAT...................................	1
....TGAGGGACTTTTGGGGGCAGATGTGTTTCCATTC.................................	1
.............................................ATAATGCCCCTAAAAATCCT......	1
............................................CATAATGCCCCTAAAAATCCTT.....	1
.............................................ATAATGCCCCTAAAAATCCTTA....	1
................................................ATGCCCCTAAAAATCCTTA....	1
....................................................CCCTAAAAATCCTTAT...	1
................................................ATGCCCCTAAAAATCCTTATT..	1
..((((((((..(((((((((((..((((...............)))).))))))))))).)))))))).. (-25.90)

NW_006383149.1/557159-557224(+)_miR-196_loc1
GGCTTAGGTAGTTTCATGTTGTTGGGATTGAGTTTTGAACTCGGCAACAAGAAACTGCCTGAGTTA
....TAGGTAGTTTCATGTTGTTGGGA.......................................	7614
....TAGGTAGTTTCATGTTGTTGGG........................................	2897
....TAGGTAGTTTCATGTTGTTGG.........................................	705
....TAGGTAGTTTCATGTTGTTGGGAT......................................	214
....TAGGTAGTTTCATGTTGTTG..........................................	106
.....AGGTAGTTTCATGTTGTTGGGA.......................................	59
....TAGGTAGTTTCATGTTGT............................................	44
........................................TCGGCAACAAGAAACTGCCTGAGT..	30
....TAGGTAGTTTCATGTTGTTGGGATT.....................................	27
....TAGGTAGTTTCATGTTGTT...........................................	20
........................................TCGGCAACAAGAAACTGCCTGA....	20
........................................TCGGCAACAAGAAACTGCCTGAG...	13
.....AGGTAGTTTCATGTTGTTGGG........................................	11
.....AGGTAGTTTCATGTTGTTGGGAT......................................	3
.....AGGTAGTTTCATGTTGTTGGGATT.....................................	3
.....AGGTAGTTTCATGTTGTTGG.........................................	2
....TAGGTAGTTTCATGTT..............................................	1
........TAGTTTCATGTTGTTGGGA.......................................	1
.................................TTTGAACTCGGCAACAAGAAACT..........	1
........................................TCGGCAACAAGAAACTGC........	1
........................................TCGGCAACAAGAAACTGCCT......	1
.........................................CGGCAACAAGAAACTGCCTGAG...	1
.........................................CGGCAACAAGAAACTGCCTGAGT..	1
(((((((((((((((.((((((((((.((........)))))))))))).))))))))))))))). (-34.40)

NW_006383149.1/866533-866602(+)_miR-148b_loc1
GAGGTGAAGTTCTGTTATACACTCAGGCTGTGGCTCTCTGAAAGTCAGTGCATCACAGAACTTTGTCTCG
............................................TCAGTGCATCACAGAACTTTGT....	13233
.....GAAGTTCTGTTATACACTCAGGCT.........................................	3003
.....GAAGTTCTGTTATACACTCAGGC..........................................	1276
............................................TCAGTGCATCACAGAACTTTGTC...	679
............................................TCAGTGCATCACAGAACTTTG.....	649
......AAGTTCTGTTATACACTCAGGCT.........................................	301
............................................TCAGTGCATCACAGAACTT.......	231
.....GAAGTTCTGTTATACACTCAGG...........................................	107
............................................TCAGTGCATCACAGAACTTT......	95
............................................TCAGTGCATCACAGAACT........	79
......AAGTTCTGTTATACACTCAGGC..........................................	70
............................................TCAGTGCATCACAGAACTTTGTCT..	68
.............................................CAGTGCATCACAGAACTTTGT....	29
............................................TCAGTGCATCACAGAAC.........	20
..............................................AGTGCATCACAGAACTTTGT....	20
.....GAAGTTCTGTTATACACTCAG............................................	13
....TGAAGTTCTGTTATACACTCAGGCT.........................................	11
.....GAAGTTCTGTTATACACTCA.............................................	10
....TGAAGTTCTGTTATACACTCAGGC..........................................	5
............................................TCAGTGCATCACAGAA..........	3
...............................................GTGCATCACAGAACTTTGT....	3
.....GAAGTTCTGTTATACACT...............................................	2
......AAGTTCTGTTATACACTC..............................................	2
......AAGTTCTGTTATACACTCAG............................................	2
....TGAAGTTCTGTTATACACTCAGG...........................................	2
.......AGTTCTGTTATACACTCAGGCT.........................................	2
.....GAAGTTCTGTTATACACTCAGGCTGTGGCTCTCTGAAA...........................	2
.....GAAGTTCTGTTATACACTC..............................................	1
....TGAAGTTCTGTTATACACTCAG............................................	1
......AAGTTCTGTTATACACTCAGG...........................................	1
..............................................AGTGCATCACAGAACTTTG.....	1
................................................TGCATCACAGAACTTTGT....	1
.................................................GCATCACAGAACTTTGT....	1
..................................................CATCACAGAACTTTGT....	1
.............................................CAGTGCATCACAGAACTTTGTC...	1
..............................................AGTGCATCACAGAACTTTGTC...	1
(((((((((((((((.((.((((..((((.............)))))))).)).))))))))))))))). (-24.20)

NW_006383150.1/2058944-2059018(+)_miR-129a_loc1
TCGCGAATCTTTTTGCGGTCTGGGCTTGCTGTACATAACTCAATAGCCGGAAGCCCTTACCCCAAAAAGCATTCG
........CTTTTTGCGGTCTGGGCTTGC..............................................	16420
........CTTTTTGCGGTCTGGGCTTGCT.............................................	1208
..................................................AAGCCCTTACCCCAAAAAGCAT...	987
........CTTTTTGCGGTCTGGGCTTG...............................................	752
..................................................AAGCCCTTACCCCAAAAAGC.....	415
........CTTTTTGCGGTCTGGGCT.................................................	169
........CTTTTTGCGGTCTGGGCTT................................................	150
..................................................AAGCCCTTACCCCAAAAAGCA....	108
.........TTTTTGCGGTCTGGGCTTGC..............................................	96
..................................................AAGCCCTTACCCCAAAAAG......	89
.........TTTTTGCGGTCTGGGCTTGCT.............................................	42
........CTTTTTGCGGTCTGGGC..................................................	40
........CTTTTTGCGGTCTGGGCTTGCTG............................................	36
..................................................AAGCCCTTACCCCAAAAAGCATT..	35
........CTTTTTGCGGTCTGGGCTTGCTGT...........................................	26
.............................TGTACATAACTCAATAGCCGG.........................	20
.........TTTTTGCGGTCTGGGCTTGCTG............................................	12
...................................................AGCCCTTACCCCAAAAAGCAT...	8
........CTTTTTGCGGTCTGGG...................................................	7
.........TTTTTGCGGTCTGGGCTTGCTGT...........................................	7
..................................................AAGCCCTTACCCCAAAAA.......	7
.................................................GAAGCCCTTACCCCAAAAAG......	7
.............................TGTACATAACTCAATAGCCGGAA.......................	6
..........TTTTGCGGTCTGGGCTTGC..............................................	5
.................................................GAAGCCCTTACCCCAAAAAGC.....	5
...............................TACATAACTCAATAGCCGGAAGC.....................	3
...................................................AGCCCTTACCCCAAAAAGCATT..	3
.........TTTTTGCGGTCTGGGC..................................................	2
.........TTTTTGCGGTCTGGGCT.................................................	2
....GAATCTTTTTGCGGTCTGGGCTT................................................	2
.........TTTTTGCGGTCTGGGCTTG...............................................	2
.................................................GAAGCCCTTACCCCAAAAAGCA....	2
........CTTTTTGCGGTCTGGGCTTGCTGTA..........................................	1
............................CTGTACATAACTCAATAGCCGGA........................	1
.............................TGTACATAACTCAATAGCCGGA........................	1
.............................TGTACATAACTCAATAGCCGGAAGC.....................	1
...............................TACATAACTCAATAGCCGGAAGCCCT..................	1
.............................TGTACATAACTCAATAGCCGGAAGCCCTTAC...............	1
.............................TGTACATAACTCAATAGCCGGAAGCCCTTACCC.............	1
..................................................AAGCCCTTACCCCAAA.........	1
..................................................AAGCCCTTACCCCAAAA........	1
...................................................AGCCCTTACCCCAAAAAGC.....	1
...((((((((((((.(((..(((((((((((..........)))))...))))))..))).))))))).))))) (-28.70)

NW_006383153.1/1972479-1972549(-)_novel_4
GTTGGGGCAGAAGCAATTATCTTTCCCTCATGGTCATTTTGTGTCGGATGATGGTTGCTTCATCTCCAGAA
...........................................TCGGATGATGGTTGCTTCAT........	682
...........................................TCGGATGATGGTTGCTTCATC.......	675
.........................................TGTCGGATGATGGTTGCTTCATC.......	169
.........................................TGTCGGATGATGGTTGCTTCAT........	83
...........................................TCGGATGATGGTTGCTTCA.........	18
...........................................TCGGATGATGGTTGCTTCATCT......	18
...........................................TCGGATGATGGTTGCTTC..........	6
.........................................TGTCGGATGATGGTTGCTTCA.........	3
........AGAAGCAATTATCTTTCCCTCAT........................................	1
............................................CGGATGATGGTTGCTTCAT........	1
.............................................GGATGATGGTTGCTTCAT........	1
..........................................GTCGGATGATGGTTGCTTCATC.......	1
............................................CGGATGATGGTTGCTTCATC.......	1
.((((((..((((((((((((..(((..(((((.....)))))..))).))))))))))))..)))))).. (-29.60)

NW_006383179.1/1564747-1564822(-)_miR-29a_loc1
AGAGGATGACTGATTTCTTTTGGTGTTCAGAGTCAATATAATTTTCTAGCACCATCTGAAATCGGTTATAATGATT
..............................................TAGCACCATCTGAAATCGGTT.........	52352
..............................................TAGCACCATCTGAAATCGGTTA........	42510
..............................................TAGCACCATCTGAAATCGGT..........	28582
.............................................CTAGCACCATCTGAAATCGGTT.........	15408
.............................................CTAGCACCATCTGAAATCGGT..........	6236
..............................................TAGCACCATCTGAAATCGG...........	5175
..............................................TAGCACCATCTGAAATCGGTTAT.......	3085
.............................................CTAGCACCATCTGAAATCGG...........	2442
.............................................CTAGCACCATCTGAAATCGGTTA........	2386
........ACTGATTTCTTTTGGTGTTCAG..............................................	310
..............................................TAGCACCATCTGAAATCG............	174
...............................................AGCACCATCTGAAATCGGTT.........	127
.............................................CTAGCACCATCTGAAATCG............	107
...................................................CCATCTGAAATCGGTT.........	102
........ACTGATTTCTTTTGGTGTTCAGA.............................................	97
...............................................AGCACCATCTGAAATCGGTTA........	96
.............................................CTAGCACCATCTGAAATCGGTTAT.......	89
...................................................CCATCTGAAATCGGTTA........	72
....................................................CATCTGAAATCGGTTA........	68
.............................................CTAGCACCATCTGAAATC.............	64
..............................................TAGCACCATCTGAAATC.............	54
..............................................TAGCACCATCTGAAAT..............	50
.............................................CTAGCACCATCTGAAA...............	36
...............................................AGCACCATCTGAAATCGGT..........	36
........ACTGATTTCTTTTGGTGTTCA...............................................	29
.............................................CTAGCACCATCTGAAAT..............	28
............................................TCTAGCACCATCTGAAATCGGT..........	19
...............................................AGCACCATCTGAAATCGG...........	18
..............................................TAGCACCATCTGAAATCGGTTATA......	16
........ACTGATTTCTTTTGGTGTTC................................................	14
........ACTGATTTCTTTTGGTGTTCAGAG............................................	12
..................................................ACCATCTGAAATCGGTTA........	12
..................................................ACCATCTGAAATCGGT..........	9
................................................GCACCATCTGAAATCGGTTA........	8
...................................................CCATCTGAAATCGGTTAT.......	8
........ACTGATTTCTTTTGGTGTTCAGAGT...........................................	7
................................................GCACCATCTGAAATCGGTT.........	6
..................................................ACCATCTGAAATCGGTT.........	6
...............................................AGCACCATCTGAAATCGGTTAT.......	6
..........TGATTTCTTTTGGTGTTCAGA.............................................	5
....................................................CATCTGAAATCGGTTAT.......	5
.........CTGATTTCTTTTGGTGTTCAGAG............................................	4
.................................................CACCATCTGAAATCGGTT.........	4
.........CTGATTTCTTTTGGTGTTC................................................	3
..........TGATTTCTTTTGGTGTTCAGAG............................................	3
............................................TCTAGCACCATCTGAAATCGG...........	3
................................................GCACCATCTGAAATCGGT..........	3
.................................................CACCATCTGAAATCGGT..........	3
........ACTGATTTCTTTTGGTGT..................................................	2
........ACTGATTTCTTTTGGTGTT.................................................	2
.........CTGATTTCTTTTGGTGTTCAGA.............................................	2
................................................GCACCATCTGAAATCGG...........	2
.................................................CACCATCTGAAATCGG...........	2
........ACTGATTTCTTTTGGT....................................................	1
..........TGATTTCTTTTGGTGTTCAG..............................................	1
..........TGATTTCTTTTGGTGTTCAGAGT...........................................	1
...............................GTCAATATAATTTTCTAGCACCATC....................	1
...............................................AGCACCATCTGAAATCG............	1
..........................................TTTCTAGCACCATCTGAAATCGGTTA........	1
............................................TCTAGCACCATCTGAAATCGGTTA........	1
..................................................ACCATCTGAAATCGGTTAT.......	1
.....................................................ATCTGAAATCGGTTAT.......	1
.....((((((((((((...(((((((.((((...........)))))))))))...))))))))))))....... (-25.70)

NW_006383179.1/1565129-1565207(-)_miR-29b_loc1
TCCAGGAAGCTGGTTTCATATGGTGGTTTAGATTTAAATAGTGATTGTCTAGCACCATTTGAAATCAGTGTTCTTGGGG
.................................................TAGCACCATTTGAAATCAGTGTT.......	3554
................................................CTAGCACCATTTGAAATCAGTG.........	878
................................................CTAGCACCATTTGAAATCAGT..........	797
.................................................TAGCACCATTTGAAATCAGT..........	450
.................................................TAGCACCATTTGAAATCAGTGT........	425
.................................................TAGCACCATTTGAAATCAGTG.........	218
................................................CTAGCACCATTTGAAATCAGTGT........	177
.................................................TAGCACCATTTGAAATCAG...........	73
................................................CTAGCACCATTTGAAATCAG...........	68
.......................................................CATTTGAAATCAGTGTT.......	63
.................................................TAGCACCATTTGAAATC.............	31
........GCTGGTTTCATATGGTGGTTTAG................................................	21
................................................CTAGCACCATTTGAAATC.............	21
................................................CTAGCACCATTTGAAATCAGTGTT.......	18
........................................................ATTTGAAATCAGTGTT.......	16
........GCTGGTTTCATATGGTGGTTTAGA...............................................	15
................................................CTAGCACCATTTGAAATCA............	15
.................................................TAGCACCATTTGAAATCA............	12
...............................................TCTAGCACCATTTGAAATCAGT..........	8
......................................................CCATTTGAAATCAGTGTT.......	8
......................................................CCATTTGAAATCAGTG.........	7
........GCTGGTTTCATATGGTGGTTT..................................................	6
.........CTGGTTTCATATGGTGGTTTAG................................................	6
................................TTTAAATAGTGATTGTCT.............................	6
.......................................................CATTTGAAATCAGTGT........	5
..................................................AGCACCATTTGAAATCAGTGTT.......	5
.........CTGGTTTCATATGGTGGTTTAGA...............................................	4
................................................CTAGCACCATTTGAAA...............	3
..................................................AGCACCATTTGAAATCAGTG.........	3
....................................AATAGTGATTGTCTAGCACCATTTGAAATCAGTGTT.......	3
.....................................................ACCATTTGAAATCAGTGTT.......	3
........GCTGGTTTCATATGGTGGTTTA.................................................	2
..................................................AGCACCATTTGAAATCAG...........	2
..................................................AGCACCATTTGAAATCAGT..........	2
........GCTGGTTTCATATGGTGGT....................................................	1
.........CTGGTTTCATATGGTGGTTT..................................................	1
..........TGGTTTCATATGGTGGTTTAG................................................	1
..........TGGTTTCATATGGTGGTTTAGA...............................................	1
.........CTGGTTTCATATGGTGGTTTAGAT..............................................	1
.........CTGGTTTCATATGGTGGTTTAGATT.............................................	1
................................TTTAAATAGTGATTGTC..............................	1
...............................ATTTAAATAGTGATTGTCT.............................	1
................................................CTAGCACCATTTGAAAT..............	1
.................................................TAGCACCATTTGAAAT..............	1
......................................................CCATTTGAAATCAGTGT........	1
...............................ATTTAAATAGTGATTGTCTAGCACCATTTGAAATCAGTGTT.......	1
.....................................ATAGTGATTGTCTAGCACCATTTGAAATCAGTGTT.......	1
...................................................GCACCATTTGAAATCAGTGTT.......	1
.................................................TAGCACCATTTGAAATCAGTGTTC......	1
((((((((((((((((((.((((((..((((((.............)))))))))))).)))))))))).)))))))). (-33.80)

NW_006383180.1/1211213-1211278(+)_novel_5
CCAGGTGGTGAGGGACTGGAATGAGGCGGGCAAGCCCAGGCCTCACCCTCCTGTTCCCTCCCAGCC
.........................................CTCACCCTCCTGTTCCCTCCCA...	21
.....TGGTGAGGGACTGGAATGAGG........................................	13
.....TGGTGAGGGACTGGAATGAGGC.......................................	6
.........................................CTCACCCTCCTGTTCCCTCC.....	6
.........................................CTCACCCTCCTGTTCCCTCCCAG..	6
.....TGGTGAGGGACTGGAATGAG.........................................	5
.......GTGAGGGACTGGAATGAGGC.......................................	3
..........................................TCACCCTCCTGTTCCCTCCCAG..	3
..........................................TCACCCTCCTGTTCCCTCCCA...	2
....GTGGTGAGGGACTGGAATGA..........................................	1
....GTGGTGAGGGACTGGAATGAG.........................................	1
.....................................AGGCCTCACCCTCCTGTTCCCTC......	1
.......................................GCCTCACCCTCCTGTTCCCTCCC....	1
.........................................CTCACCCTCCTGTTCCCTCCC....	1
...........................................CACCCTCCTGTTCCCTCCC....	1
............................................ACCCTCCTGTTCCCTCCC....	1
.......................................GCCTCACCCTCCTGTTCCCTCCCA...	1
...(.(((.(((((((.(((.(((((((((....)))..))))))...))).).))))))))).). (-33.40)

NW_006383180.1/1328017-1328092(+)_novel_6
AAGGACTGTCTTCCTGTGATCTGGCTGTTCTGGAACCTCAGCAGAGAATGGCTGTTTCATCGGAAGAAACAACCCA
........TCTTCCTGTGATCTGGCTGTTC..............................................	311
.......GTCTTCCTGTGATCTGGCTGTT...............................................	118
.......GTCTTCCTGTGATCTGGCTGTTC..............................................	83
................................................TGGCTGTTTCATCGGAAGAAA.......	73
..............................................AATGGCTGTTTCATCGGAAGA.........	56
........TCTTCCTGTGATCTGGCTGTT...............................................	48
......TGTCTTCCTGTGATCTGGCTGTT...............................................	47
........TCTTCCTGTGATCTGGCTGTTCT.............................................	45
................................................TGGCTGTTTCATCGGAAGAAAC......	38
................................................TGGCTGTTTCATCGGAAGA.........	31
.......GTCTTCCTGTGATCTGGCTGTTCT.............................................	28
......TGTCTTCCTGTGATCTGGCTGT................................................	21
...............................................ATGGCTGTTTCATCGGAAGAAAC......	19
.......GTCTTCCTGTGATCTGGCTGT................................................	18
...............................................ATGGCTGTTTCATCGGAAGA.........	18
.......................................................TTCATCGGAAGAAACAACC..	18
.........................................................CATCGGAAGAAACAACC..	17
.........CTTCCTGTGATCTGGCTGTTCT.............................................	16
..............................................AATGGCTGTTTCATCGGAAGAAA.......	16
...............................................ATGGCTGTTTCATCGGAAGAAA.......	11
..........TTCCTGTGATCTGGCTGTTCT.............................................	10
......TGTCTTCCTGTGATCTGGCTGTTC..............................................	9
.........CTTCCTGTGATCTGGCTGTTC..............................................	9
......................................................TTTCATCGGAAGAAACAACC..	9
..............................................AATGGCTGTTTCATCGGAAGAA........	8
......................................CAGCAGAGAATGGCTGTTTCATCGGAAGAAACAAC...	8
..........................................................ATCGGAAGAAACAACC..	8
................................................TGGCTGTTTCATCGGAAGAA........	7
........................................................TCATCGGAAGAAACAACC..	7
........TCTTCCTGTGATCTGGCTGT................................................	6
......TGTCTTCCTGTGATCTGGCTGTTCT.............................................	6
......................................CAGCAGAGAATGGCTGTTTCATCGGAAGAAACAACC..	6
..................................................GCTGTTTCATCGGAAGAAACAACC..	6
.......GTCTTCCTGTGATCTGGCT..................................................	5
........TCTTCCTGTGATCTGGCT..................................................	5
.......................................AGCAGAGAATGGCTGTTTCATCGGAAGAAACAA....	5
.......................................AGCAGAGAATGGCTGTTTCATCGGAAGAAACAACC..	5
.......................................AGCAGAGAATGGCTGTTTCATCGGAAGAAACAAC...	4
......TGTCTTCCTGTGATCTGGCT..................................................	3
.......................................................TTCATCGGAAGAAACAA....	3
.....................................TCAGCAGAGAATGGCTGTTTCATCGGAAGAAACAAC...	3
..............................................AATGGCTGTTTCATCGGAAGAAACAACC..	3
......TGTCTTCCTGTGATCTGGCTG.................................................	2
..................ATCTGGCTGTTCTGGAACCTCAGC..................................	2
.........................................CAGAGAATGGCTGTTTCATCGGAAGAA........	2
..................................ACCTCAGCAGAGAATGGCTGTTTCATCGGAAGAAACA.....	2
..................................................GCTGTTTCATCGGAAGAAACA.....	2
.....................................TCAGCAGAGAATGGCTGTTTCATCGGAAGAAACAACC..	2
.............................................GAATGGCTGTTTCATCGGAAGAAACAACC..	2
....ACTGTCTTCCTGTGATCTGGCT..................................................	1
.......GTCTTCCTGTGATCTGGCTG.................................................	1
..........TTCCTGTGATCTGGCTGTTC..............................................	1
..........TTCCTGTGATCTGGCTGTTCTG............................................	1
................TGATCTGGCTGTTCTGGAA.........................................	1
.....CTGTCTTCCTGTGATCTGGCTGTTCTGGAAC........................................	1
AAGGACTGTCTTCCTGTGATCTGGCTGTTCTGGAACC.......................................	1
..GGACTGTCTTCCTGTGATCTGGCTGTTCTGGAACC.......................................	1
...GACTGTCTTCCTGTGATCTGGCTGTTCTGGAACC.......................................	1
.......GTCTTCCTGTGATCTGGCTGTTCTGGAACC.......................................	1
...GACTGTCTTCCTGTGATCTGGCTGTTCTGGAACCT......................................	1
....ACTGTCTTCCTGTGATCTGGCTGTTCTGGAACCT......................................	1
................TGATCTGGCTGTTCTGGAACCT......................................	1
............CCTGTGATCTGGCTGTTCTGGAACCTCAGCAGAGA.............................	1
.....................TGGCTGTTCTGGAACCTCAGCAGAGAATGGC........................	1
..........................GTTCTGGAACCTCAGCAGAGAATGGCT.......................	1
.................................AACCTCAGCAGAGAATGGCTG......................	1
...........................................GAGAATGGCTGTTTCATC...............	1
..........................................AGAGAATGGCTGTTTCATCGG.............	1
........................................GCAGAGAATGGCTGTTTCATCGGAAG..........	1
..........................................AGAGAATGGCTGTTTCATCGGAAG..........	1
...........................................GAGAATGGCTGTTTCATCGGAAG..........	1
..............................................AATGGCTGTTTCATCGGAAG..........	1
.................................AACCTCAGCAGAGAATGGCTGTTTCATCGGAAGA.........	1
.........................................CAGAGAATGGCTGTTTCATCGGAAGA.........	1
..........................................AGAGAATGGCTGTTTCATCGGAAGA.........	1
...........................................GAGAATGGCTGTTTCATCGGAAGA.........	1
............................................AGAATGGCTGTTTCATCGGAAGA.........	1
.................................................GGCTGTTTCATCGGAAGA.........	1
..................................................GCTGTTTCATCGGAAGA.........	1
...............................................ATGGCTGTTTCATCGGAAGAA........	1
.................................................GGCTGTTTCATCGGAAGAAA.......	1
..................................................GCTGTTTCATCGGAAGAAA.......	1
..............................................AATGGCTGTTTCATCGGAAGAAAC......	1
...............................................ATGGCTGTTTCATCGGAAGAAACA.....	1
................................................TGGCTGTTTCATCGGAAGAAACA.....	1
......................................CAGCAGAGAATGGCTGTTTCATCGGAAGAAACAA....	1
.............................................GAATGGCTGTTTCATCGGAAGAAACAA....	1
................................GAACCTCAGCAGAGAATGGCTGTTTCATCGGAAGAAACAAC...	1
.........................................CAGAGAATGGCTGTTTCATCGGAAGAAACAAC...	1
..............................................AATGGCTGTTTCATCGGAAGAAACAAC...	1
...............................................ATGGCTGTTTCATCGGAAGAAACAAC...	1
...................................................CTGTTTCATCGGAAGAAACAAC...	1
......................................................TTTCATCGGAAGAAACAAC...	1
.......................................................TTCATCGGAAGAAACAAC...	1
...................................CCTCAGCAGAGAATGGCTGTTTCATCGGAAGAAACAACC..	1
....................................CTCAGCAGAGAATGGCTGTTTCATCGGAAGAAACAACC..	1
............................................AGAATGGCTGTTTCATCGGAAGAAACAACC..	1
...............................................ATGGCTGTTTCATCGGAAGAAACAACC..	1
...................................................CTGTTTCATCGGAAGAAACAACC..	1
....................................................TGTTTCATCGGAAGAAACAACC..	1
..((..((((((((.((((..((((((((((.............))))))))))..)))).))))))..))..)). (-24.20)

NW_006383196.1/747911-747986(-)_miR-204a_loc1
CTCGTGGACTTCCCTTTGTCATCCTATGCCTGAGAATATAtgaaggaggctgggaaggcaaAGGGACGTTCAATTG
.........TTCCCTTTGTCATCCTATGCCT.............................................	202599
.........TTCCCTTTGTCATCCTATGCCTG............................................	81171
.........TTCCCTTTGTCATCCTATGCC..............................................	2840
.........TTCCCTTTGTCATCCTATGCCTGA...........................................	2506
..........TCCCTTTGTCATCCTATGCCT.............................................	744
..........TCCCTTTGTCATCCTATGCCTG............................................	353
.........TTCCCTTTGTCATCCTATG................................................	174
........CTTCCCTTTGTCATCCTATGCCT.............................................	161
.........TTCCCTTTGTCATCCTATGC...............................................	88
................................................GCTGGGAAGGCAAAGGGACGT.......	54
................................................GCTGGGAAGGCAAAGGGACG........	38
............CCTTTGTCATCCTATGCCT.............................................	30
........CTTCCCTTTGTCATCCTATGCCTG............................................	30
..........TCCCTTTGTCATCCTATGCCTGA...........................................	20
.............CTTTGTCATCCTATGCCT.............................................	13
.........TTCCCTTTGTCATCCTA..................................................	9
................................................GCTGGGAAGGCAAAGGGAC.........	9
...........CCCTTTGTCATCCTATGCCT.............................................	8
..............TTTGTCATCCTATGCCT.............................................	7
................................................GCTGGGAAGGCAAAGGGACGTT......	7
.........TTCCCTTTGTCATCCT...................................................	3
..........TCCCTTTGTCATCCTATGCC..............................................	3
................TGTCATCCTATGCCTG............................................	3
.........TTCCCTTTGTCATCCTATGCCTGAG..........................................	3
...........CCCTTTGTCATCCTATGCCTGAG..........................................	3
...............................................GGCTGGGAAGGCAAAGGGAC.........	3
.........TTCCCTTTGTCATCCTAT.................................................	2
..........TCCCTTTGTCATCCTATG................................................	2
............CCTTTGTCATCCTATGCCTG............................................	2
........CTTCCCTTTGTCATCCTATGCCTGA...........................................	2
...............................GAGAATATATGAAGGAG............................	2
..........TCCCTTTGTCATCCTATGC...............................................	1
........CTTCCCTTTGTCATCCTATGCC..............................................	1
...........CCCTTTGTCATCCTATGCCTG............................................	1
.............CTTTGTCATCCTATGCCTG............................................	1
.........TTCCCTTTGTCATCCTATGCCTGAGA.........................................	1
.........TTCCCTTTGTCATCCTATGCCTGAGAATATATGAAGGA.............................	1
.........TTCCCTTTGTCATCCTATGCCTGAGAATATATGAAGGAG............................	1
................................................GCTGGGAAGGCAAAGGGA..........	1
.............................................GAGGCTGGGAAGGCAAAGGGACG........	1
...............................................GGCTGGGAAGGCAAAGGGACGTT......	1
....(((((.((((((((((.(((((.((((...............))))))))).)))))))))).))))).... (-34.50)

NW_006383202.1/1492504-1492573(+)_miR-181a_loc1
CAGTGAACATTCAACGCTGTCGGTGAGTTtggaattaaaatcaaaaccatcGACCGTTGATTGTACCCTA
.....AACATTCAACGCTGTCGGTGAG...........................................	3618118
.....AACATTCAACGCTGTCGGTGAGT..........................................	3133583
.....AACATTCAACGCTGTCGGTGA............................................	489090
.....AACATTCAACGCTGTCGGTGAGTT.........................................	118325
.....AACATTCAACGCTGTCGGTG.............................................	43655
.....AACATTCAACGCTGTCGGT..............................................	27149
.............................................ACCATCGACCGTTGATTGTACC...	17515
.....AACATTCAACGCTGTCGGTGAGTTT........................................	16998
......ACATTCAACGCTGTCGGTGAG...........................................	11073
......ACATTCAACGCTGTCGGTGAGT..........................................	9394
.....AACATTCAACGCTGTCGG...............................................	1597
......ACATTCAACGCTGTCGGTGA............................................	1583
....GAACATTCAACGCTGTCGGTGAG...........................................	1509
.............................................ACCATCGACCGTTGATTGT......	967
....GAACATTCAACGCTGTCGGTGA............................................	894
.............................................ACCATCGACCGTTGATTGTAC....	876
......ACATTCAACGCTGTCGGTGAGTT.........................................	568
....GAACATTCAACGCTGTCGGTGAGT..........................................	397
........ATTCAACGCTGTCGGTGAGT..........................................	325
........ATTCAACGCTGTCGGTGAG...........................................	320
............................................AACCATCGACCGTTGATTGTACC...	301
.............................................ACCATCGACCGTTGATTGTA.....	233
......ACATTCAACGCTGTCGGTGAGTTT........................................	183
......ACATTCAACGCTGTCGGTG.............................................	162
.......CATTCAACGCTGTCGGTGAGT..........................................	110
...........................................AAACCATCGACCGTTGATTGT......	105
..............................................CCATCGACCGTTGATTGTACC...	96
......ACATTCAACGCTGTCGGT..............................................	85
.......CATTCAACGCTGTCGGTGAG...........................................	76
..........TCAACGCTGTCGGTGAGT..........................................	63
....GAACATTCAACGCTGTCGGTG.............................................	57
........ATTCAACGCTGTCGGTGA............................................	57
...........CAACGCTGTCGGTGAGT..........................................	51
............................................AACCATCGACCGTTGATTGT......	48
.....AACATTCAACGCTGTC.................................................	45
............................................AACCATCGACCGTTGATTGTAC....	43
.........TTCAACGCTGTCGGTGAGT..........................................	36
.....AACATTCAACGCTGTCG................................................	26
.............................................ACCATCGACCGTTGATTG.......	22
............AACGCTGTCGGTGAGT..........................................	21
............................................AACCATCGACCGTTGATTGTA.....	20
....GAACATTCAACGCTGTCGGT..............................................	19
.....AACATTCAACGCTGTCGGTGAGTTTG.......................................	19
.......CATTCAACGCTGTCGGTGA............................................	18
.........................................CAAAACCATCGACCGTTGATTGTACC...	17
...............................................CATCGACCGTTGATTGTACC...	17
.........TTCAACGCTGTCGGTGAG...........................................	15
...........CAACGCTGTCGGTGAG...........................................	15
.....AACATTCAACGCTGTCGGTGAGTTTGGAA....................................	14
................................................ATCGACCGTTGATTGTACC...	14
...........................................AAACCATCGACCGTTGATTGTA.....	13
.......CATTCAACGCTGTCGGTGAGTT.........................................	12
...........................................AAACCATCGACCGTTGATTGTACC...	12
........ATTCAACGCTGTCGGTG.............................................	11
.........TTCAACGCTGTCGGTGA............................................	11
..........TCAACGCTGTCGGTGAG...........................................	11
.............................................ACCATCGACCGTTGATTGTACCC..	11
......................................AATCAAAACCATCGACCGTTGATTGTACC...	10
....GAACATTCAACGCTGTCGGTGAGTT.........................................	8
........ATTCAACGCTGTCGGTGAGTT.........................................	8
.......................................ATCAAAACCATCGACCGTTGATTGTACC...	8
..........................................AAAACCATCGACCGTTGATTGTACC...	7
.....AACATTCAACGCTGTCGGTGAGTTTGGAAT...................................	5
..............................................CCATCGACCGTTGATTGTAC....	5
.......CATTCAACGCTGTCGGTG.............................................	4
............AACGCTGTCGGTGAGTT.........................................	4
.............................................ACCATCGACCGTTGAT.........	4
..............................................CCATCGACCGTTGATTGT......	4
....................................AAAATCAAAACCATCGACCGTTGATTGTACC...	4
.................................................TCGACCGTTGATTGTACC...	4
......ACATTCAACGCTGTCGG...............................................	3
........ATTCAACGCTGTCGGT..............................................	3
.....AACATTCAACGCTGTCGGTGAGTTTGGAATT..................................	3
..............................GGAATTAAAATCAAAACCATCGACCGTTGATTGTACC...	3
........................................TCAAAACCATCGACCGTTGATTGTACC...	3
..................................................CGACCGTTGATTGTACC...	3
..........TCAACGCTGTCGGTGAGTT.........................................	2
...........CAACGCTGTCGGTGAGTT.........................................	2
....GAACATTCAACGCTGTCGGTGAGTTT........................................	2
...........................................AAACCATCGACCGTTGA..........	2
.............................................ACCATCGACCGTTGATT........	2
...........................................AAACCATCGACCGTTGATTGTAC....	2
.......CATTCAACGCTGTCGG...............................................	1
.......CATTCAACGCTGTCGGT..............................................	1
.........TTCAACGCTGTCGGTG.............................................	1
..........TCAACGCTGTCGGTGA............................................	1
.............ACGCTGTCGGTGAGTT.........................................	1
.......CATTCAACGCTGTCGGTGAGTTT........................................	1
........ATTCAACGCTGTCGGTGAGTTT........................................	1
..........TCAACGCTGTCGGTGAGTTT........................................	1
..............CGCTGTCGGTGAGTTT........................................	1
......ACATTCAACGCTGTCGGTGAGTTTG.......................................	1
.......CATTCAACGCTGTCGGTGAGTTTGGAA....................................	1
................................AATTAAAATCAAAACCATCGACCG..............	1
...........................................AAACCATCGACCGTTGAT.........	1
...........................................AAACCATCGACCGTTGATT........	1
............................................AACCATCGACCGTTGATT........	1
.......................................ATCAAAACCATCGACCGTTGATTGT......	1
........................................TCAAAACCATCGACCGTTGATTGT......	1
...............................................CATCGACCGTTGATTGT......	1
.......................................ATCAAAACCATCGACCGTTGATTGTAC....	1
................................................ATCGACCGTTGATTGTAC....	1
.................................................TCGACCGTTGATTGTAC....	1
.....................................AAATCAAAACCATCGACCGTTGATTGTACC...	1
..............................................CCATCGACCGTTGATTGTACCC..	1
.((.(.(((.((((((..(((((((.((((.((.......)).))))))))))))))))).))).).)). (-21.90)

NW_006383202.1/1492694-1492765(+)_miR-181b_loc1
cacaaTCAACATTCATTGCTGTCGGTGGGTTGAACTGTGTGGACAAGCTCACTGAACAATGAATGCAACTGT
.......AACATTCATTGCTGTCGGTGGG...........................................	291971
.......AACATTCATTGCTGTCGGTGGGT..........................................	233538
.......AACATTCATTGCTGTCGGTGGGTT.........................................	62811
.......AACATTCATTGCTGTCGGTGG............................................	10334
.......AACATTCATTGCTGTCGGTG.............................................	7262
........ACATTCATTGCTGTCGGTGGGT..........................................	3525
........ACATTCATTGCTGTCGGTGGG...........................................	3086
......CAACATTCATTGCTGTCGGTGGGT..........................................	1922
.......AACATTCATTGCTGTCGGT..............................................	1875
........ACATTCATTGCTGTCGGTGGGTT.........................................	1823
.......AACATTCATTGCTGTCGG...............................................	528
......CAACATTCATTGCTGTCGGTGGG...........................................	458
......CAACATTCATTGCTGTCGGTGGGTT.........................................	268
......CAACATTCATTGCTGTCGGTGG............................................	135
......CAACATTCATTGCTGTCGGT..............................................	92
......CAACATTCATTGCTGTCGGTG.............................................	82
........ACATTCATTGCTGTCGGTGG............................................	78
........ACATTCATTGCTGTCGGTG.............................................	61
...............................................CTCACTGAACAATGAATGCA.....	43
..........ATTCATTGCTGTCGGTGGG...........................................	37
...............................................CTCACTGAACAATGAATGCAA....	36
.......AACATTCATTGCTGTCGGTGGGTTG........................................	28
.........CATTCATTGCTGTCGGTGGGTT.........................................	27
.....TCAACATTCATTGCTGTCGGTGGGT..........................................	23
..........ATTCATTGCTGTCGGTGGGT..........................................	22
.......AACATTCATTGCTGTCGGTGGGTTGAA......................................	22
.........CATTCATTGCTGTCGGTGGGT..........................................	16
.......AACATTCATTGCTGTC.................................................	14
...............................................CTCACTGAACAATGAATGC......	14
..........ATTCATTGCTGTCGGTGGGTT.........................................	13
........ACATTCATTGCTGTCGGT..............................................	12
.....TCAACATTCATTGCTGTCGGTGGG...........................................	12
........ACATTCATTGCTGTCGGTGGGTTG........................................	11
........ACATTCATTGCTGTCGG...............................................	10
.......AACATTCATTGCTGTCGGTGGGTTGAACT....................................	8
......CAACATTCATTGCTGTCGG...............................................	6
...........TTCATTGCTGTCGGTGGGT..........................................	6
...........TTCATTGCTGTCGGTGGGTT.........................................	6
.....TCAACATTCATTGCTGTCGGTG.............................................	5
.....TCAACATTCATTGCTGTCGGTGG............................................	5
........ACATTCATTGCTGTCGGTGGGTTGAA......................................	5
................................................TCACTGAACAATGAATGCAACT..	5
.........CATTCATTGCTGTCGGTGGG...........................................	4
.............CATTGCTGTCGGTGGGTT.........................................	4
.......AACATTCATTGCTGTCGGTGGGTTGA.......................................	4
..........................................ACAAGCTCACTGAACAATGAATGCA.....	4
..............ATTGCTGTCGGTGGGT..........................................	3
.....TCAACATTCATTGCTGTCGGTGGGTT.........................................	3
...............................................CTCACTGAACAATGAATGCAAC...	3
..........ATTCATTGCTGTCGGTG.............................................	2
...........TTCATTGCTGTCGGTGGG...........................................	2
.............CATTGCTGTCGGTGGGT..........................................	2
...............TTGCTGTCGGTGGGTT.........................................	2
.........CATTCATTGCTGTCGGTGGGTTG........................................	2
........ACATTCATTGCTGTCGGTGGGTTGA.......................................	2
................TGCTGTCGGTGGGTTGAA......................................	2
.................GCTGTCGGTGGGTTGAAC.....................................	2
.......AACATTCATTGCTGTCGGTGGGTTGAACTGT..................................	2
.....................................TGTGGACAAGCTCACTGAACAATGAAT........	2
..........................................ACAAGCTCACTGAACAATGAAT........	2
............................................AAGCTCACTGAACAATGAATGCA.....	2
.....TCAACATTCATTGCTGTCGGT..............................................	1
.........CATTCATTGCTGTCGGT..............................................	1
..........ATTCATTGCTGTCGGT..............................................	1
.........CATTCATTGCTGTCGGTGG............................................	1
...........TTCATTGCTGTCGGTGG............................................	1
....ATCAACATTCATTGCTGTCGGTGGG...........................................	1
.............CATTGCTGTCGGTGGG...........................................	1
....ATCAACATTCATTGCTGTCGGTGGGTT.........................................	1
............TCATTGCTGTCGGTGGGTT.........................................	1
..............ATTGCTGTCGGTGGGTT.........................................	1
......CAACATTCATTGCTGTCGGTGGGTTG........................................	1
...........TTCATTGCTGTCGGTGGGTTG........................................	1
.......AACATTCATTGCTGTCGGTGGGTTGAAC.....................................	1
........ACATTCATTGCTGTCGGTGGGTTGAAC.....................................	1
.........CATTCATTGCTGTCGGTGGGTTGAAC.....................................	1
...............TTGCTGTCGGTGGGTTGAAC.....................................	1
................TGCTGTCGGTGGGTTGAAC.....................................	1
...........TTCATTGCTGTCGGTGGGTTGAACT....................................	1
................TGCTGTCGGTGGGTTGAACTGT..................................	1
...............TTGCTGTCGGTGGGTTGAACTGTGTGGACA...........................	1
......................................GTGGACAAGCTCACTGAACAATGAAT........	1
.............................................AGCTCACTGAACAATGAATGC......	1
.........................................GACAAGCTCACTGAACAATGAATGCA.....	1
.............................................AGCTCACTGAACAATGAATGCA.....	1
................................................TCACTGAACAATGAATGCA.....	1
.................................................CACTGAACAATGAATGCA.....	1
...........................................CAAGCTCACTGAACAATGAATGCAA....	1
...............................................CTCACTGAACAATGAATGCAACT..	1
.........(((((((((...((((((((((....(((....))))))))))))).)))))))))....... (-23.30)

NW_006383209.1/1846362-1846437(+)_novel_7
GCCATTTTATGTTGAGCGATATTCCTGGAGTCAGCTTAAAAAGCTCCTTGCTGATACCAGAAAATATCATGGCTAC
..............AGCGATATTCCTGGAGTCAGC.........................................	26
..............AGCGATATTCCTGGAGTCAG..........................................	4
...................................................TGATACCAGAAAATATCATGGCT..	4
....TTTTATGTTGAGCGATATTCCTGGA...............................................	1
(((((............((((((.((((.((((((..............)))))).))))..)))))))))))... (-21.80)

NW_006383213.1/1411071-1411139(+)_miR-128a_loc1
GGGAAGGGGGGCCGATACACTGTACGAGAGTGAGTAGCAGGTCTCACAGTGAACCGGTCTCTTTCCCTA
...........................................TCACAGTGAACCGGTCTCTTTC....	491586
...........................................TCACAGTGAACCGGTCTCTTT.....	439718
...........................................TCACAGTGAACCGGTCTCTT......	100877
...........................................TCACAGTGAACCGGTCTCT.......	31732
...........................................TCACAGTGAACCGGTCTC........	4861
...........................................TCACAGTGAACCGGTCT.........	3299
......GGGGGCCGATACACTGTACGAGA........................................	2631
...........................................TCACAGTGAACCGGTCTCTTTCC...	2238
......GGGGGCCGATACACTGTACGAG.........................................	465
............................................CACAGTGAACCGGTCTCTTTC....	413
...........................................TCACAGTGAACCGGTC..........	353
............................................CACAGTGAACCGGTCTCTTT.....	339
..........................................CTCACAGTGAACCGGTCTCTTT.....	311
.............................................ACAGTGAACCGGTCTCTTTC....	224
..........................................CTCACAGTGAACCGGTCTCTTTC....	194
......GGGGGCCGATACACTGTACGA..........................................	157
.............................................ACAGTGAACCGGTCTCTTT.....	146
..............................................CAGTGAACCGGTCTCTTTC....	136
..........................................CTCACAGTGAACCGGTCTCTT......	99
............................................CACAGTGAACCGGTCTCTT......	87
......GGGGGCCGATACACTGTAC............................................	65
......GGGGGCCGATACACTGTACG...........................................	61
.........................................TCTCACAGTGAACCGGTCTCTT......	53
............................................CACAGTGAACCGGTCTCTTTCC...	40
.....GGGGGGCCGATACACTGTACGAGA........................................	33
.............................................ACAGTGAACCGGTCTCTT......	30
.....GGGGGGCCGATACACTGTACGAG.........................................	29
.........................................TCTCACAGTGAACCGGTCTCTTT.....	27
............................................CACAGTGAACCGGTCTCT.......	26
...............................................AGTGAACCGGTCTCTTTC....	20
.....GGGGGGCCGATACACTGTACGA..........................................	19
................................................GTGAACCGGTCTCTTTC....	18
.........................................TCTCACAGTGAACCGGTCTCT.......	14
.....GGGGGGCCGATACACTGTAC............................................	13
..........................................CTCACAGTGAACCGGTCTCT.......	12
..............................................CAGTGAACCGGTCTCTTT.....	11
.......GGGGCCGATACACTGTACGAGA........................................	10
...............................................AGTGAACCGGTCTCTTT.....	10
.............................................ACAGTGAACCGGTCTCT.......	9
......GGGGGCCGATACACTGTACGAGAG.......................................	8
.................................................TGAACCGGTCTCTTTC....	8
.....GGGGGGCCGATACACTGTACG...........................................	7
..........................................CTCACAGTGAACCGGTCT.........	7
.......GGGGCCGATACACTGTACGAG.........................................	5
......GGGGGCCGATACACTGTACGAGAGT......................................	4
.......GGGGCCGATACACTGTACGAGAGT......................................	4
..............................................CAGTGAACCGGTCTCT.......	4
.....GGGGGGCCGATACACTGTA.............................................	3
......GGGGGCCGATACACTGTA.............................................	3
....AGGGGGGCCGATACACTGTACG...........................................	3
.........................................TCTCACAGTGAACCGGTCTC........	3
..........................................CTCACAGTGAACCGGTCTC........	3
............................................CACAGTGAACCGGTCTC........	3
......GGGGGCCGATACACTGT..............................................	2
...........CCGATACACTGTACGAG.........................................	2
....................TGTACGAGAGTGAGTAGCAGGTCTCACAGTGAACCGGTC..........	2
.........................................TCTCACAGTGAACCGGTCT.........	2
............................................CACAGTGAACCGGTCT.........	2
..............................................CAGTGAACCGGTCTCTT......	2
.........................................TCTCACAGTGAACCGGTCTCTTTC....	2
.............................................ACAGTGAACCGGTCTCTTTCC...	2
..............................................CAGTGAACCGGTCTCTTTCC...	2
......GGGGGCCGATACACTG...............................................	1
....AGGGGGGCCGATACACTGTAC............................................	1
....AGGGGGGCCGATACACTGTACGA..........................................	1
........GGGCCGATACACTGTACGAGA........................................	1
......GGGGGCCGATACACTGTACGAGAGTGAG...................................	1
...........................GAGTGAGTAGCAGGTCT.........................	1
............................AGTGAGTAGCAGGTCT.........................	1
...................CTGTACGAGAGTGAGTAGCAGGTCTCACAGTGAACCGGTC..........	1
.........................GAGAGTGAGTAGCAGGTCTCACAGTGAACCGGTCTC........	1
.............................................ACAGTGAACCGGTCTC........	1
...............................................AGTGAACCGGTCTCTT......	1
................................................GTGAACCGGTCTCTTT.....	1
.......................................GGTCTCACAGTGAACCGGTCTCTTTC....	1
...........................................TCACAGTGAACCGGTCTCTTTCCC..	1
((((((((((.(((...((((((..((((.(........).))))))))))...))))))))))))).. (-31.70)

NW_006383218.1/839394-839468(-)_novel_8
cggggggctgggaaggagggaaaggagactgAAGGACGTGACACAAGTCTCCATTCCCTCCGCCCCCTGCTTCCC
........TGGGAAGGAGGGAAAGGAGACT.............................................	11
...............................................TCTCCATTCCCTCCGCCCCCT.......	4
...............................................TCTCCATTCCCTCCGCCCCCTG......	4
........TGGGAAGGAGGGAAAGGAG................................................	1
.(((((((.(((..((((((((.(((((((...(.......)...))))))).))))))))...))).))))))) (-44.90)

NW_006383229.1/164758-164841(-)_novel_9
GGCCTCACCTGGGGAGAGGAGGCGGGGCCCTGACTGTTCTAGACCTGTACTTTAgagcccctcttccctctcccagatAAGGAA
.......................................................AGCCCCTCTTCCCTCTCCCAGA.......	24
.......................................................AGCCCCTCTTCCCTCTCCCAG........	11
.......................................................AGCCCCTCTTCCCTCTCCCAGAT......	4
...........GGGAGAGGAGGCGGGGCCCTG....................................................	2
....................................................TAGAGCCCCTCTTCCCTCTCCCA.........	2
......................................................GAGCCCCTCTTCCCTCTCCCA.........	2
....................................................TAGAGCCCCTCTTCCCTCTCCCAG........	2
........CTGGGGAGAGGAGGCGGGGCCCT.....................................................	1
..................................................TTTAGAGCCCCTCTTCCCTCTCCC..........	1
......................................................GAGCCCCTCTTCCCTCTCCCAG........	1
.....................................................AGAGCCCCTCTTCCCTCTCCCAGA.......	1
......................................................GAGCCCCTCTTCCCTCTCCCAGA.......	1
..(((...((((((((.(((((.(((((.((((..((.(.......).)).)))).))))).)))))))).)))))...))).. (-39.00)

NW_006383232.1/1171461-1171535(-)_novel_10
AGTCTCACACCTGCAGAGTTTGATGAGAAAGAAATAGATTTCAGCTTTCCCTCGAACCCTGCACCCTGTGTGTGA
.............................................TTTCCCTCGAACCCTGCACCCT........	92
.............................................TTTCCCTCGAACCCTGCACC..........	15
........ACCTGCAGAGTTTGATGAGAAAGA...........................................	11
.............................................TTTCCCTCGAACCCTGCACCCTG.......	10
.............................................TTTCCCTCGAACCCTGCACCC.........	6
..............................................TTCCCTCGAACCCTGCACCCTG.......	6
........ACCTGCAGAGTTTGATGAGAAA.............................................	4
........ACCTGCAGAGTTTGATGAGAAAG............................................	4
..............................................TTCCCTCGAACCCTGCACCCT........	4
.............................................TTTCCCTCGAACCCTGCAC...........	3
.............................................TTTCCCTCGAACCCTGCACCCTGT......	3
.........CCTGCAGAGTTTGATGAGAAAGA...........................................	2
............................................CTTTCCCTCGAACCCTGCACCCT........	2
........ACCTGCAGAGTTTGATGAGA...............................................	1
..........CTGCAGAGTTTGATGAGAAA.............................................	1
.................................................CCTCGAACCCTGCACCCT........	1
..............................................TTCCCTCGAACCCTGCACCCTGT......	1
..((.(((((.(((((.((((((.(.(((((.............)))))).)))))).)))))....))))).)) (-23.00)

NW_006383238.1/1614851-1614934(-)_novel_11
ctctgccatctgagccagccaggcgccccctgaattaGCCTCTTTAAAGAGCTtgttacaggggcacctgggtggctcagacgg
..........TGAGCCAGCCAGGCGCCCCCTGA...................................................	82
..........TGAGCCAGCCAGGCGCCCCCTGAA..................................................	18
..........TGAGCCAGCCAGGCGCCCCCTGAAT.................................................	18
..........TGAGCCAGCCAGGCGCCCCCT.....................................................	10
..........TGAGCCAGCCAGGCGCCCCCTG....................................................	7
.........CTGAGCCAGCCAGGCGCCC........................................................	3
..........TGAGCCAGCCAGGCGCCC........................................................	3
.........CTGAGCCAGCCAGGCGCCCC.......................................................	3
...........................................................AGGGGCACCTGGGTGG.........	3
..........TGAGCCAGCCAGGCGCCCC.......................................................	2
..........................................................CAGGGGCACCTGGGTGGCTC......	2
........TCTGAGCCAGCCAGGCGCCC........................................................	1
...........GAGCCAGCCAGGCGCCC........................................................	1
..........TGAGCCAGCCAGGCGCCCCC......................................................	1
...........................................................AGGGGCACCTGGGTGGCTC......	1
.....((.(((((((((.(((((.(((((.(((((.(((.(((....)))))).))).))))))).))))).))))))))).)) (-50.40)

NW_006383243.1/112161-112257(+)_novel_12
ATACACCTGCATGTTAGTCTTAGGTTCTGATAGAAATGACGTGCAATTGTGCTGCCATATTTTGCTATCAGAACTCGACTGGTGTGCGGACACTTCT
.......................................................................AACTCGACTGGTGTGCGGACACTT..	273
........................................................................ACTCGACTGGTGTGCGGACACTT..	138
.....CCTGCATGTTAGTCTTAGGTTCT.....................................................................	114
.......................................................................AACTCGACTGGTGTGCGGACAC....	36
......................................................................GAACTCGACTGGTGTGCGGACACTT..	35
...................................................................TCAGAACTCGACTGGTGTGCGGACACTT..	24
....................................................................CAGAACTCGACTGGTGTGCGGACACTT..	24
..................................................................ATCAGAACTCGACTGGTGTGCGGACACTT..	20
.....CCTGCATGTTAGTCTTAGGTTCTGA...................................................................	19
.......TGCATGTTAGTCTTAGGTTCTGA...................................................................	19
.......................................................................AACTCGACTGGTGTGCGGACACT...	19
.................................................................TATCAGAACTCGACTGGTGTGCGGACACTT..	19
........................................................................ACTCGACTGGTGTGCGGACAC....	16
................................................................CTATCAGAACTCGACTGGTGTGCGGACACTT..	15
.....................................................................AGAACTCGACTGGTGTGCGGACACTT..	14
........................................................................ACTCGACTGGTGTGCGGACACT...	13
....ACCTGCATGTTAGTCTTAGGTTC......................................................................	9
.....CCTGCATGTTAGTCTTAGGTTC......................................................................	8
.........................................................................CTCGACTGGTGTGCGGACACTT..	7
....ACCTGCATGTTAGTCTTAG..........................................................................	5
.......TGCATGTTAGTCTTAGGTTCT.....................................................................	5
.....CCTGCATGTTAGTCTTAGGTTCTG....................................................................	5
.....................................................GCCATATTTTGCTATCAGAACTCGACTGGTGTGCGGACACTT..	5
............................................................TTTGCTATCAGAACTCGACTGGTGTGCGGACACTT..	5
.............................................................TTGCTATCAGAACTCGACTGGTGTGCGGACACTT..	5
.............................................................................ACTGGTGTGCGGACACTT..	5
....ACCTGCATGTTAGTCTTAGGTTCT.....................................................................	4
.......TGCATGTTAGTCTTAGGTTCTGATA.................................................................	3
....ACCTGCATGTTAGTCTTAGGTTCTGATAGAAATGACGTG......................................................	3
......CTGCATGTTAGTCTTAGGTTCTGATAGAAATGACGTG......................................................	3
.........................................................................CTCGACTGGTGTGCGGACACT...	3
............................................................................GACTGGTGTGCGGACACTT..	3
....ACCTGCATGTTAGTCTTAGGT........................................................................	2
.....CCTGCATGTTAGTCTTAGGT........................................................................	2
.....CCTGCATGTTAGTCTTAGGTT.......................................................................	2
.......TGCATGTTAGTCTTAGGTTCTG....................................................................	2
.....CCTGCATGTTAGTCTTAGGTTCTGATAGAAATGACGTG......................................................	2
....ACCTGCATGTTAGTCTTAGGTTCTGATAGAAATGACGTGC.....................................................	2
.......................................................................AACTCGACTGGTGTGCGGACA.....	2
..................................................................ATCAGAACTCGACTGGTGTGCGGACACT...	2
......................................................................GAACTCGACTGGTGTGCGGACACT...	2
...........................................................TTTTGCTATCAGAACTCGACTGGTGTGCGGACACTT..	2
...............................................................GCTATCAGAACTCGACTGGTGTGCGGACACTT..	2
..............................................................................CTGGTGTGCGGACACTT..	2
......CTGCATGTTAGTCTTA...........................................................................	1
......CTGCATGTTAGTCTTAGG.........................................................................	1
.......TGCATGTTAGTCTTAGGTTC......................................................................	1
......CTGCATGTTAGTCTTAGGTTCT.....................................................................	1
......CTGCATGTTAGTCTTAGGTTCTG....................................................................	1
....ACCTGCATGTTAGTCTTAGGTTCTGA...................................................................	1
......CTGCATGTTAGTCTTAGGTTCTGATA.................................................................	1
.....CCTGCATGTTAGTCTTAGGTTCTGATAG................................................................	1
.......TGCATGTTAGTCTTAGGTTCTGATAGAAATGAC.........................................................	1
....ACCTGCATGTTAGTCTTAGGTTCTGATAGAAATGACG........................................................	1
......CTGCATGTTAGTCTTAGGTTCTGATAGAAATGACG........................................................	1
..ACACCTGCATGTTAGTCTTAGGTTCTGATAGAAATGACGTG......................................................	1
...CACCTGCATGTTAGTCTTAGGTTCTGATAGAAATGACGTGC.....................................................	1
.....CCTGCATGTTAGTCTTAGGTTCTGATAGAAATGACGTGC.....................................................	1
......CTGCATGTTAGTCTTAGGTTCTGATAGAAATGACGTGC.....................................................	1
...........................TGATAGAAATGACGTGCAATTGTGC.............................................	1
..............................TAGAAATGACGTGCAATTGTGC.............................................	1
..............................TAGAAATGACGTGCAATTGTGCT............................................	1
..........................CTGATAGAAATGACGTGCAATTGTGCTGC..........................................	1
..............................TAGAAATGACGTGCAATTGTGCTGCC.........................................	1
.............................................ATTGTGCTGCCATATTTTGCT...............................	1
.............................................ATTGTGCTGCCATATTTTGCTATCAG..........................	1
...........................................................TTTTGCTATCAGAACTCGA...................	1
............................................................TTTGCTATCAGAACTCGACTGG...............	1
.................................................................TATCAGAACTCGACTGGTGTGCGG........	1
......................................................................GAACTCGACTGGTGTGCGGACA.....	1
.............................................................................ACTGGTGTGCGGACAC....	1
................................................................CTATCAGAACTCGACTGGTGTGCGGACACT...	1
...................................................................TCAGAACTCGACTGGTGTGCGGACACT...	1
.....................................................................AGAACTCGACTGGTGTGCGGACACT...	1
.......................................................CATATTTTGCTATCAGAACTCGACTGGTGTGCGGACACTT..	1
......(((((((((((((...((((((((((((((..(.(.(((.......)))).)..))).))))))))))).)))))))))))))........ (-32.20)

NW_006383249.1/1517123-1517195(-)_miR-599_loc1
CACAGTGTGTTTGATAAGCTGACATGGGACAGGGACTCTTTTCACTGTTGTGTCAGTTTATCAAACCCATACC
.........TTTGATAAGCTGACATGGGAC...........................................	16
.........TTTGATAAGCTGACATGGGACA..........................................	8
........GTTTGATAAGCTGACATGGGAC...........................................	4
.........TTTGATAAGCTGACATGGGA............................................	3
..............................................GTTGTGTCAGTTTATCAAACC......	2
....(((.(((((((((((((((((..((((((((.....))).)))))))))))))))))))))).)))... (-31.30)

NW_006383259.1/1126100-1126171(+)_miR-29e_loc1
GGAAGCTGGTTTCACATGGTGGCTTAgatttttccatctttgtatCTAGCACCATTTGAAATCAGTGTTTTA
..............................................TAGCACCATTTGAAATCAGTGTT...	3554
.............................................CTAGCACCATTTGAAATCAGTG.....	878
.............................................CTAGCACCATTTGAAATCAGT......	797
..............................................TAGCACCATTTGAAATCAGT......	450
..............................................TAGCACCATTTGAAATCAGTGT....	425
..............................................TAGCACCATTTGAAATCAGTG.....	218
.....CTGGTTTCACATGGTGGCTTAGA............................................	202
.............................................CTAGCACCATTTGAAATCAGTGT....	177
.....CTGGTTTCACATGGTGGCTTAGAT...........................................	101
..............................................TAGCACCATTTGAAATCAG.......	73
.............................................CTAGCACCATTTGAAATCAG.......	68
....................................................CATTTGAAATCAGTGTT...	63
.....CTGGTTTCACATGGTGGCTTAG.............................................	40
..............................................TAGCACCATTTGAAATCAGTGTTT..	33
..............................................TAGCACCATTTGAAATC.........	31
....GCTGGTTTCACATGGTGGCTTAGA............................................	26
.....CTGGTTTCACATGGTGGCT................................................	23
.............................................CTAGCACCATTTGAAATC.........	21
.............................................CTAGCACCATTTGAAATCAGTGTT...	18
.....................................................ATTTGAAATCAGTGTT...	16
.............................................CTAGCACCATTTGAAATCA........	15
.....CTGGTTTCACATGGTGGCTT...............................................	14
......TGGTTTCACATGGTGGCTTAGA............................................	12
..............................................TAGCACCATTTGAAATCA........	12
......TGGTTTCACATGGTGGCTTAGAT...........................................	9
.....CTGGTTTCACATGGTGGCTTA..............................................	8
......TGGTTTCACATGGTGGCTTAG.............................................	8
............................................TCTAGCACCATTTGAAATCAGT......	8
...................................................CCATTTGAAATCAGTGTT...	8
...................................................CCATTTGAAATCAGTG.....	7
....GCTGGTTTCACATGGTGGCT................................................	6
....GCTGGTTTCACATGGTGGCTTAG.............................................	6
....................................................CATTTGAAATCAGTGT....	5
...............................................AGCACCATTTGAAATCAGTGTT...	5
....GCTGGTTTCACATGGTGGCTT...............................................	4
....GCTGGTTTCACATGGTGGCTTA..............................................	4
............................TTTTTCCATCTTTGTATC..........................	4
....GCTGGTTTCACATGGTG...................................................	3
....GCTGGTTTCACATGGTGGC.................................................	3
...............ATGGTGGCTTAGATTTTTC......................................	3
.............................................CTAGCACCATTTGAAA...........	3
...............................................AGCACCATTTGAAATCAGTG.....	3
..................................................ACCATTTGAAATCAGTGTT...	3
.....CTGGTTTCACATGGTG...................................................	2
....GCTGGTTTCACATGGTGGCTTAGATTTTTCCATC..................................	2
............................TTTTTCCATCTTTGTATCTAG.......................	2
.............................TTTTCCATCTTTGTATCTAGCAC....................	2
......................................TTTGTATCTAGCACCATTTGAAATCAG.......	2
...............................................AGCACCATTTGAAATCAG.......	2
...............................................AGCACCATTTGAAATCAGT......	2
......................................TTTGTATCTAGCACCATTTGAAATCAGTGTT...	2
.....CTGGTTTCACATGGTGGC.................................................	1
.....CTGGTTTCACATGGTGGCTTAGATT..........................................	1
....GCTGGTTTCACATGGTGGCTTAGATTTTTCCA....................................	1
.....CTGGTTTCACATGGTGGCTTAGATTTTTCCATCT.................................	1
..............................TTTCCATCTTTGTATCTAGCACCATTTGAA............	1
.......................................TTGTATCTAGCACCATTTGAAA...........	1
.............................................CTAGCACCATTTGAAAT..........	1
..............................................TAGCACCATTTGAAAT..........	1
...................................................CCATTTGAAATCAGTGT....	1
............................TTTTTCCATCTTTGTATCTAGCACCATTTGAAATCAGTGTT...	1
...................................ATCTTTGTATCTAGCACCATTTGAAATCAGTGTT...	1
................................................GCACCATTTGAAATCAGTGTT...	1
....((((((((((.((((((.((.((((..............)))))))))))).))))))))))...... (-23.60)

NW_006383259.1/1126648-1126716(+)_miR-29c-1_loc1
AGGCTGACCGATTTCTCCTGGTgttcagagtctgtttttgtCTAGCACCATTTGAAATCGGTTATGATG
..........................................TAGCACCATTTGAAATCGGTTA.....	21376
..........................................TAGCACCATTTGAAATCGGTT......	14559
..........................................TAGCACCATTTGAAATCGGT.......	6567
..........................................TAGCACCATTTGAAATCGGTTAT....	1769
......ACCGATTTCTCCTGGTGTTCAGA........................................	502
....TGACCGATTTCTCCTGGTGTT............................................	404
....TGACCGATTTCTCCTGGTGTTC...........................................	234
..........................................TAGCACCATTTGAAATCGG........	234
....TGACCGATTTCTCCTGGTGTTCA..........................................	200
............................................GCACCATTTGAAATCGGTTATG...	183
......ACCGATTTCTCCTGGTGTTCAG.........................................	168
.....GACCGATTTCTCCTGGTGTT............................................	104
.........................................CTAGCACCATTTGAAATCGGTT......	95
....TGACCGATTTCTCCTGGTGTTCAG.........................................	80
....TGACCGATTTCTCCTGGTGTTCAGA........................................	73
......ACCGATTTCTCCTGGTGTTCA..........................................	59
.....GACCGATTTCTCCTGGTGTTCAG.........................................	58
.....GACCGATTTCTCCTGGTGTTCA..........................................	52
....TGACCGATTTCTCCTGGTGT.............................................	51
.....GACCGATTTCTCCTGGTGTTCAGA........................................	43
.........................................CTAGCACCATTTGAAATCGGTTA.....	40
...............................................CCATTTGAAATCGGTT......	38
.....GACCGATTTCTCCTGGTGTTC...........................................	31
..........................................TAGCACCATTTGAAATC..........	31
..........................................TAGCACCATTTGAAATCG.........	30
...............................................CCATTTGAAATCGGTTA.....	30
.........................................CTAGCACCATTTGAAATCGGT.......	29
....TGACCGATTTCTCCTGGT...............................................	28
................................................CATTTGAAATCGGTTA.....	27
.........................................CTAGCACCATTTGAAATC..........	21
............................................GCACCATTTGAAATCGGTTATGA..	17
...........................................AGCACCATTTGAAATCGGTT......	12
.......CCGATTTCTCCTGGTGTTCAGA........................................	11
...........................................AGCACCATTTGAAATCGGTTA.....	10
..............................................ACCATTTGAAATCGGTTA.....	10
....TGACCGATTTCTCCTG.................................................	9
............................................GCACCATTTGAAATCGGTTA.....	9
.....GACCGATTTCTCCTGGTGT.............................................	8
......ACCGATTTCTCCTGGTGTTC...........................................	8
...........................................AGCACCATTTGAAATCGGT.......	8
....TGACCGATTTCTCCTGGTG..............................................	7
......ACCGATTTCTCCTGGTGTTCAGAGTCTGT..................................	7
............................................GCACCATTTGAAATCGGTTAT....	7
......ACCGATTTCTCCTGGTGTTCAGAGTCT....................................	6
...............................................CCATTTGAAATCGGTTAT....	6
....TGACCGATTTCTCCTGGTGTTCAGAG.......................................	5
.........................................CTAGCACCATTTGAAATCGG........	5
..............................................ACCATTTGAAATCGGTT......	5
....................................TTTGTCTAGCACCATTTGAAATCGGTTA.....	5
..........................................TAGCACCATTTGAAATCGGTTATG...	5
.............................................CACCATTTGAAATCGGTTAT....	4
.....GACCGATTTCTCCTGGTG..............................................	3
........CGATTTCTCCTGGTGTTCAGA........................................	3
......ACCGATTTCTCCTGGTGTTCAGAG.......................................	3
.....GACCGATTTCTCCTGGTGTTCAGAGTCTG...................................	3
.....GACCGATTTCTCCTGGTGTTCAGAGTCTGT..................................	3
.........................................CTAGCACCATTTGAAA............	3
...................................TTTTGTCTAGCACCATTTGAAATCGGTTA.....	3
.............................................CACCATTTGAAATCGGTTA.....	3
...........................................AGCACCATTTGAAATCGGTTAT....	3
....TGACCGATTTCTCCTGG................................................	2
.........GATTTCTCCTGGTGTTCAGA........................................	2
.......CCGATTTCTCCTGGTGTTCAGAG.......................................	2
....TGACCGATTTCTCCTGGTGTTCAGAGT......................................	2
......ACCGATTTCTCCTGGTGTTCAGAGTC.....................................	2
....TGACCGATTTCTCCTGGTGTTCAGAGTCT....................................	2
.....GACCGATTTCTCCTGGTGTTCAGAGTCT....................................	2
............................................GCACCATTTGAAATCGGT.......	2
.........................................CTAGCACCATTTGAAATCGGTTAT....	2
................................................CATTTGAAATCGGTTAT....	2
.............................................CACCATTTGAAATCGGTTATGA..	2
.....GACCGATTTCTCCTGG................................................	1
.....GACCGATTTCTCCTGGT...............................................	1
......ACCGATTTCTCCTGGTGT.............................................	1
.........GATTTCTCCTGGTGTTCA..........................................	1
.......CCGATTTCTCCTGGTGTTCAG.........................................	1
.....GACCGATTTCTCCTGGTGTTCAGAG.......................................	1
.....GACCGATTTCTCCTGGTGTTCAGAGT......................................	1
......ACCGATTTCTCCTGGTGTTCAGAGT......................................	1
....TGACCGATTTCTCCTGGTGTTCAGAGTC.....................................	1
.....GACCGATTTCTCCTGGTGTTCAGAGTC.....................................	1
....................GTGTTCAGAGTCTGTTTTTGTC...........................	1
............................AGTCTGTTTTTGTCTAGC.......................	1
.................CTGGTGTTCAGAGTCTGTTTTTGTCTAGCA......................	1
.........................CAGAGTCTGTTTTTGTCTAGCACC....................	1
...........................GAGTCTGTTTTTGTCTAGCACC....................	1
...................................TTTTGTCTAGCACCATTTGAAA............	1
.........................................CTAGCACCATTTGAAAT...........	1
..........................................TAGCACCATTTGAAAT...........	1
.............................................CACCATTTGAAATCGG........	1
..............................................ACCATTTGAAATCGGT.......	1
............................................GCACCATTTGAAATCGGTT......	1
..........................AGAGTCTGTTTTTGTCTAGCACCATTTGAAATCGGTTA.....	1
..............................TCTGTTTTTGTCTAGCACCATTTGAAATCGGTTA.....	1
..................................TTTTTGTCTAGCACCATTTGAAATCGGTTA.....	1
.....................................TTGTCTAGCACCATTTGAAATCGGTTA.....	1
......................................TGTCTAGCACCATTTGAAATCGGTTA.....	1
.....................................TTGTCTAGCACCATTTGAAATCGGTTAT....	1
.................................................ATTTGAAATCGGTTAT....	1
..........................................TAGCACCATTTGAAATCGGTTATGA..	1
..............................................ACCATTTGAAATCGGTTATGA..	1
....(((((((((((...(((((((.(((...........))))))))))...)))))))))))..... (-25.40)

NW_006383262.1/1731879-1731951(-)_novel_13
GAAAGGAGCCTGGGGACAGTCCGGATGGCCCAAGTTCCATCTGCCTCCTCTGGCCTGTCTcctgcagcctcct
...........................................CCTCCTCTGGCCTGTCTCCTGC........	25
...........................................CCTCCTCTGGCCTGTCTCCTGCA.......	17
............................................CTCCTCTGGCCTGTCTCCTGCA.......	13
..............................................CCTCTGGCCTGTCTCCTGCAG......	10
...........................................CCTCCTCTGGCCTGTCTCCTG.........	7
..............................................CCTCTGGCCTGTCTCCTGCA.......	4
..........TGGGGACAGTCCGGATGGC............................................	3
...........................................CCTCCTCTGGCCTGTCTCC...........	3
............................................CTCCTCTGGCCTGTCTCCTGC........	3
........CCTGGGGACAGTCCGGATGGCCC..........................................	2
...............................AAGTTCCATCTGCCTCCTCTGGCC..................	2
.............................................TCCTCTGGCCTGTCTCC...........	2
.........CTGGGGACAGTCCGGATGGC............................................	1
........CCTGGGGACAGTCCGGATGGCC...........................................	1
.........CTGGGGACAGTCCGGATGGCC...........................................	1
..........TGGGGACAGTCCGGATGGCCC..........................................	1
................................AGTTCCATCTGCCTCCTCTGGCC..................	1
..............................................CCTCTGGCCTGTCTCC...........	1
.............................................TCCTCTGGCCTGTCTCCTGC........	1
.............................................TCCTCTGGCCTGTCTCCTGCA.......	1
...........................................CCTCCTCTGGCCTGTCTCCTGCAG......	1
............................................CTCCTCTGGCCTGTCTCCTGCAG......	1
...(((((.((((((((((.(((((.(((...((......)))))...))))).))))))))...)).))))) (-30.30)

NW_006383262.1/239764-239838(-)_miR-139_loc1
AGGTGTATTCTACAGTGCACGTGTCTCCAGTGTGGCTCAGAGGCTGGAGACGCGGCCCTGTTGGAGTAACAACTG
........TCTACAGTGCACGTGTCTCCAGT............................................	13825
........TCTACAGTGCACGTGTCTCCA..............................................	3083
........TCTACAGTGCACGTGTCTCCAG.............................................	2989
........TCTACAGTGCACGTGTCTCC...............................................	2195
........TCTACAGTGCACGTGTCTC................................................	1973
............................................TGGAGACGCGGCCCTGTTGGAGT........	801
.............................................GGAGACGCGGCCCTGTTGGAGT........	454
........TCTACAGTGCACGTGTCT.................................................	195
............................................TGGAGACGCGGCCCTGTTGGAG.........	86
...............................................AGACGCGGCCCTGTTGGAGT........	84
.........CTACAGTGCACGTGTCTCCAGT............................................	38
............................................TGGAGACGCGGCCCTGTTGGA..........	36
............................................TGGAGACGCGGCCCTGTTGG...........	25
..............................................GAGACGCGGCCCTGTTGGAGT........	24
...............................................AGACGCGGCCCTGTTGGAGTA.......	23
............................................TGGAGACGCGGCCCTGT..............	9
...........................................CTGGAGACGCGGCCCTGTTGGAGT........	8
.........CTACAGTGCACGTGTCTCCA..............................................	7
..........TACAGTGCACGTGTCTCCAGT............................................	7
.............................................GGAGACGCGGCCCTGTTGGAG.........	7
...............................................AGACGCGGCCCTGTTGGAG.........	7
.........CTACAGTGCACGTGTCTC................................................	6
.........CTACAGTGCACGTGTCTCC...............................................	6
..........TACAGTGCACGTGTCTCCA..............................................	5
.........CTACAGTGCACGTGTCTCCAG.............................................	5
..........................................GCTGGAGACGCGGCCCTGTTGGAGT........	5
........TCTACAGTGCACGTGTCTCCAGTG...........................................	4
.............................................GGAGACGCGGCCCTGT..............	4
...........................................CTGGAGACGCGGCCCTGTTGGAG.........	4
........................................AGGCTGGAGACGCGGCCCTGTTGGAGT........	4
........TCTACAGTGCACGTGT...................................................	3
........TCTACAGTGCACGTGTC..................................................	3
..........TACAGTGCACGTGTCTCC...............................................	3
........TCTACAGTGCACGTGTCTCCAGTGTGGCTC.....................................	3
............................................TGGAGACGCGGCCCTGTTGGAGTA.......	3
.............................................GGAGACGCGGCCCTGTTGGAGTA.......	3
............................................TGGAGACGCGGCCCTGTTGGAGTAA......	3
......................................AGAGGCTGGAGACGCGGCCCTGT..............	2
............................................TGGAGACGCGGCCCTGTTG............	2
..............................................GAGACGCGGCCCTGTTGGAG.........	2
......................................AGAGGCTGGAGACGCGGCCCTGTTGGAGT........	2
.......................................GAGGCTGGAGACGCGGCCCTGTTGGAGT........	2
.................................................ACGCGGCCCTGTTGGAGT........	2
..................................................CGCGGCCCTGTTGGAGT........	2
...............................................AGACGCGGCCCTGTTGGAGTAA......	2
...........ACAGTGCACGTGTCTC................................................	1
............CAGTGCACGTGTCTCC...............................................	1
...........ACAGTGCACGTGTCTCCAG.............................................	1
........TCTACAGTGCACGTGTCTCCAGTGTGGC.......................................	1
........TCTACAGTGCACGTGTCTCCAGTGTGGCT......................................	1
...................CGTGTCTCCAGTGTGGCT......................................	1
..............GTGCACGTGTCTCCAGTGTGGCTC.....................................	1
............................AGTGTGGCTCAGAGGCTGG............................	1
............................................TGGAGACGCGGCCCTG...............	1
........................................AGGCTGGAGACGCGGCCCTGTTGGA..........	1
...........................................CTGGAGACGCGGCCCTGTTGGA..........	1
.............................................GGAGACGCGGCCCTGTTGGA..........	1
((.((((((((((((.((.((((((((((((.(.......).)))))))))))))).))).)))))).))).)). (-36.90)

NW_006383264.1/1297503-1297576(-)_miR-488_loc1
TCATCTCTCCCAGATAATGGCGCTCTCAAACAAGTGTTCAAGTTGTTTGAAAGGCTATTTCTTGGTCAGAAGAC
..............................................TTGAAAGGCTATTTCTTGGTC.......	8660
.............................................TTTGAAAGGCTATTTCTTGGTC.......	1004
........CCCAGATAATGGCGCTCTCAAAC...........................................	504
........CCCAGATAATGGCGCTCTCAAACA..........................................	96
........CCCAGATAATGGCGCTCTCA..............................................	79
..............................................TTGAAAGGCTATTTCTTGGT........	75
........CCCAGATAATGGCGCTCTCAA.............................................	23
.............................................TTTGAAAGGCTATTTCTTGGT........	23
...............................................TGAAAGGCTATTTCTTGGTC.......	20
........CCCAGATAATGGCGCTCTCAAA............................................	17
.........CCAGATAATGGCGCTCTCAAAC...........................................	15
..............................................TTGAAAGGCTATTTCTTGGTCA......	12
........CCCAGATAATGGCGCTCTC...............................................	8
.............................................TTTGAAAGGCTATTTCTTGG.........	7
..............................................TTGAAAGGCTATTTCTTGG.........	7
.........CCAGATAATGGCGCTCTCA..............................................	3
..............................................TTGAAAGGCTATTTCT............	2
........................................AGTTGTTTGAAAGGCTATTTCTTGGTC.......	2
............................................GTTTGAAAGGCTATTTCTTGGTC.......	2
................................................GAAAGGCTATTTCTTGGTC.......	2
........CCCAGATAATGGCGCTC.................................................	1
.............................................TTTGAAAGGCTATTTCT............	1
.............................................TTTGAAAGGCTATTTCTTGGTCA......	1
((.(((..((.(((.((((((.((.((((((((.(.....).)))))))).))))))))))).))..))).)). (-24.50)

NW_006383268.1/1271580-1271656(-)_miR-24a_loc1
ctgcctcccgTGCCTACTGAGCTGAAACACAGTTGATTTGTGCAGACTGGCTCAGTTCAGCAGGAACAGGAGTCGAG
...............................................TGGCTCAGTTCAGCAGGAAC..........	160797
...............................................TGGCTCAGTTCAGCAGGAACA.........	27768
..............................................CTGGCTCAGTTCAGCAGGAAC..........	9321
...............................................TGGCTCAGTTCAGCAGGAACAG........	8003
..........TGCCTACTGAGCTGAAACACAGT............................................	3398
.........GTGCCTACTGAGCTGAAACACAGT............................................	1419
.........GTGCCTACTGAGCTGAAACACAG.............................................	981
..........TGCCTACTGAGCTGAAACACAG.............................................	889
..............................................CTGGCTCAGTTCAGCAGGAACA.........	752
................................................GGCTCAGTTCAGCAGGAAC..........	501
...............................................TGGCTCAGTTCAGCAGGAA...........	439
.........GTGCCTACTGAGCTGAAACACA..............................................	405
..........TGCCTACTGAGCTGAAACACAGTT...........................................	293
...............................................TGGCTCAGTTCAGCAGGAACAGG.......	277
...............................................TGGCTCAGTTCAGCAGGA............	263
.................................................GCTCAGTTCAGCAGGAAC..........	182
..................................................CTCAGTTCAGCAGGAAC..........	127
...............................................TGGCTCAGTTCAGCAGG.............	115
.........GTGCCTACTGAGCTGAAACAC...............................................	109
................................................GGCTCAGTTCAGCAGGAACA.........	104
.................................................GCTCAGTTCAGCAGGAACAG........	68
................................................GGCTCAGTTCAGCAGGAACAG........	58
..............................................CTGGCTCAGTTCAGCAGGAACAG........	57
........CGTGCCTACTGAGCTGAAACACAGT............................................	46
..........TGCCTACTGAGCTGAAACACA..............................................	42
...............................................TGGCTCAGTTCAGCAGGAACAGGA......	42
..........TGCCTACTGAGCTGAAACAC...............................................	23
.................................................GCTCAGTTCAGCAGGAACAGGA......	23
.................................................GCTCAGTTCAGCAGGAACA.........	21
.........GTGCCTACTGAGCTGAAACA................................................	19
................................................GGCTCAGTTCAGCAGGAACAGG.......	19
.................................................GCTCAGTTCAGCAGGAACAGG.......	19
.........GTGCCTACTGAGCTGAAAC.................................................	15
..............................................CTGGCTCAGTTCAGCAGGA............	15
...........GCCTACTGAGCTGAAACACAGT............................................	13
........CGTGCCTACTGAGCTGAAACACAG.............................................	12
..................................................CTCAGTTCAGCAGGAACA.........	11
..............................................CTGGCTCAGTTCAGCAGGAA...........	9
.........GTGCCTACTGAGCTGAAACACAGTT...........................................	8
........CGTGCCTACTGAGCTGAAACACA..............................................	6
...............................................TGGCTCAGTTCAGCAG..............	5
........CGTGCCTACTGAGCTGAAACAC...............................................	4
....................................TTTGTGCAGACTGGCTCAGTTCAGC................	4
...................................................TCAGTTCAGCAGGAAC..........	4
...........GCCTACTGAGCTGAAACACAG.............................................	3
.....................................TTGTGCAGACTGGCTCAGTTCAGC................	3
........CGTGCCTACTGAGCTGAAACA................................................	2
.............CTACTGAGCTGAAACACAGT............................................	2
.............................CAGTTGATTTGTGCAGACTGGCT.........................	2
..........................................CAGACTGGCTCAGTTC...................	2
..............................AGTTGATTTGTGCAGACTGGCTCAGTTCAGC................	2
......................................TGTGCAGACTGGCTCAGTTCAGC................	2
................................................GGCTCAGTTCAGCAGGA............	2
.................................................GCTCAGTTCAGCAGGA............	2
................................................GGCTCAGTTCAGCAGGAA...........	2
.............................................ACTGGCTCAGTTCAGCAGGAAC..........	2
................................................GGCTCAGTTCAGCAGGAACAGGA......	2
.........GTGCCTACTGAGCTGAA...................................................	1
..........TGCCTACTGAGCTGAAAC.................................................	1
..........TGCCTACTGAGCTGAAACA................................................	1
.............CTACTGAGCTGAAACACA..............................................	1
............CCTACTGAGCTGAAACACAGT............................................	1
.........GTGCCTACTGAGCTGAAACACAGTTGATTTGTGCAGA...............................	1
.........GTGCCTACTGAGCTGAAACACAGTTGATTTGTGCAGAC..............................	1
.............................CAGTTGATTTGTGCAGAC..............................	1
.............................CAGTTGATTTGTGCAGACTGGC..........................	1
..............................AGTTGATTTGTGCAGACTGGCT.........................	1
..............................AGTTGATTTGTGCAGACTGGCTC........................	1
..................................GATTTGTGCAGACTGGCTCAGTTCAGC................	1
........................................TGCAGACTGGCTCAGTTCAGC................	1
..........................................CAGACTGGCTCAGTTCAGC................	1
................................................GGCTCAGTTCAGCAGG.............	1
..................................................CTCAGTTCAGCAGGAACAG........	1
.....................................................AGTTCAGCAGGAACAG........	1
..............................................CTGGCTCAGTTCAGCAGGAACAGG.......	1
.((.((((.((.(((.(((((((((....(((((..........)))))..))))))))).))).)).)))).)).. (-29.40)

NW_006383268.1/1271720-1271798(-)_miR-27a_loc1
CTGGGGAGCAGGGCTTAGCTGCTTGTGAGCAGAGTCCACACCAAGTCGTGTTCACAGTGGCTAAGTTCCGCCCCCCGGG
..................................................TTCACAGTGGCTAAGTTCCG.........	71611
..................................................TTCACAGTGGCTAAGTTCCGC........	53946
..................................................TTCACAGTGGCTAAGTTCC..........	40630
..................................................TTCACAGTGGCTAAGTTC...........	29902
..................................................TTCACAGTGGCTAAGTTCCGCC.......	2646
..................................................TTCACAGTGGCTAAGT.............	537
.........AGGGCTTAGCTGCTTGTGAGCA................................................	513
..................................................TTCACAGTGGCTAAGTT............	414
...................................................TCACAGTGGCTAAGTTCCG.........	199
...................................................TCACAGTGGCTAAGTTCCGC........	183
.........AGGGCTTAGCTGCTTGTGAGC.................................................	142
.................................................GTTCACAGTGGCTAAGTTC...........	130
...................................................TCACAGTGGCTAAGTTCC..........	110
...................................................TCACAGTGGCTAAGTTC...........	100
....................................................CACAGTGGCTAAGTTCCGC........	23
....................................................CACAGTGGCTAAGTTC...........	20
................................................TGTTCACAGTGGCTAAGTTCC..........	19
....................................................CACAGTGGCTAAGTTCC..........	19
.................................................GTTCACAGTGGCTAAGTTCCG.........	19
................................................TGTTCACAGTGGCTAAGTTCCGC........	16
.........AGGGCTTAGCTGCTTGTGAGCAG...............................................	15
.................................................GTTCACAGTGGCTAAGTTCCGC........	13
....................................................CACAGTGGCTAAGTTCCG.........	12
......................................................CAGTGGCTAAGTTCCGC........	11
................................................TGTTCACAGTGGCTAAGTTCCG.........	10
......................................................CAGTGGCTAAGTTCCG.........	10
........CAGGGCTTAGCTGCTTGTGAGCA................................................	9
.........AGGGCTTAGCTGCTTGTGAGCAGAGTCCACACCAAGTCGTG.............................	7
.........AGGGCTTAGCTGCTTGTGAGCAGA..............................................	6
..................................................TTCACAGTGGCTAAGTTCCGCCC......	6
.........AGGGCTTAGCTGCTTGTGAGCAGAG.............................................	5
.................................................GTTCACAGTGGCTAAGTT............	5
.....................................................ACAGTGGCTAAGTTCCG.........	5
...............................GAGTCCACACCAAGTCGTGTTCACAGTGGCTAAGTTCCGC........	5
.....................................................ACAGTGGCTAAGTTCCGC........	5
.......................................................AGTGGCTAAGTTCCGC........	4
........CAGGGCTTAGCTGCTTGTGAGC.................................................	3
............................................GTCGTGTTCACAGTGGCTAAGTTCCGC........	3
...................................................TCACAGTGGCTAAGTTCCGCC.......	3
..........GGGCTTAGCTGCTTGTGAGCA................................................	2
...............................GAGTCCACACCAAGTCGT..............................	2
.................................................GTTCACAGTGGCTAAGT.............	2
.....................................................ACAGTGGCTAAGTTCC..........	2
.........................................CAAGTCGTGTTCACAGTGGCTAAGTTCCGC........	2
.........AGGGCTTAGCTGCTTGTGAG..................................................	1
...........GGCTTAGCTGCTTGTGAGCAGAGTC...........................................	1
.................................................GTTCACAGTGGCTAAG..............	1
.................................................GTTCACAGTGGCTAAGTTCC..........	1
......................................CACCAAGTCGTGTTCACAGTGGCTAAGTTCCGC........	1
........................................CCAAGTCGTGTTCACAGTGGCTAAGTTCCGC........	1
..........................................AAGTCGTGTTCACAGTGGCTAAGTTCCGC........	1
........................................................GTGGCTAAGTTCCGCC.......	1
((((((.((.(((((((((((((.(((((((((.(........).)).)))))))))))))))))))).)).)))))). (-44.30)

NW_006383268.1/1271906-1271979(-)_miR-23a_loc1
GGCCGGCTGGGGTTCCTGGGGATGGGATTTGCTGCCTGTCACAAATCACATTGCCAGGGATTTCCAACCGACCC
............................................ATCACATTGCCAGGGATTTCC.........	80535
............................................ATCACATTGCCAGGGATTTCCA........	17499
............................................ATCACATTGCCAGGGATTTC..........	5445
............................................ATCACATTGCCAGGGATTTCCAA.......	3807
............................................ATCACATTGCCAGGGATT............	2984
............................................ATCACATTGCCAGGGATTT...........	1703
............................................ATCACATTGCCAGGGAT.............	1138
...........................................AATCACATTGCCAGGGATTTCC.........	583
.............................................TCACATTGCCAGGGATTTCC.........	333
............................................ATCACATTGCCAGGGA..............	170
...........................................AATCACATTGCCAGGGATTTCCA........	92
............................................ATCACATTGCCAGGGATTTCCAAC......	87
...........................................AATCACATTGCCAGGGATT............	82
.............................................TCACATTGCCAGGGATTTCCA........	59
...........................................AATCACATTGCCAGGGAT.............	51
...............................................ACATTGCCAGGGATTTCC.........	47
...........................................AATCACATTGCCAGGGATTTC..........	33
.............................................TCACATTGCCAGGGAT.............	32
.............................................TCACATTGCCAGGGATTTC..........	31
.............................................TCACATTGCCAGGGATTTCCAA.......	27
.............................................TCACATTGCCAGGGATT............	21
...........................................AATCACATTGCCAGGGATTT...........	19
..............................................CACATTGCCAGGGATTTCC.........	15
.............................................TCACATTGCCAGGGATTTCCAAC......	15
................................................CATTGCCAGGGATTTCC.........	14
...........................................AATCACATTGCCAGGGATTTCCAA.......	8
.................................................ATTGCCAGGGATTTCC.........	7
..............................................CACATTGCCAGGGATTTCCAA.......	7
........GGGGTTCCTGGGGATGGGATT.............................................	6
........GGGGTTCCTGGGGATGGGATTT............................................	6
...........................................AATCACATTGCCAGGG...............	6
...............................................ACATTGCCAGGGATTTCCA........	5
.............................................TCACATTGCCAGGGATTT...........	4
..............................................CACATTGCCAGGGATTTC..........	4
..........................................AAATCACATTGCCAGGGAT.............	3
........GGGGTTCCTGGGGATGGGATTTGCTGCCT.....................................	2
........GGGGTTCCTGGGGATGGGATTTGCTGCCTGTCACAA..............................	2
..............................................CACATTGCCAGGGATT............	2
...............................................ACATTGCCAGGGATTT...........	2
................................................CATTGCCAGGGATTTC..........	2
..............................................CACATTGCCAGGGATTTCCA........	2
................................................CATTGCCAGGGATTTCCA........	2
........GGGGTTCCTGGGGATGGGA...............................................	1
..........................................AAATCACATTGCCAGGG...............	1
...........................................AATCACATTGCCAGGGA..............	1
......................................TCACAAATCACATTGCCAGGGAT.............	1
..............................................CACATTGCCAGGGATTT...........	1
.................................................ATTGCCAGGGATTTCCA........	1
...............................................ACATTGCCAGGGATTTCCAA.......	1
................................................CATTGCCAGGGATTTCCAA.......	1
((.(((.((((((((((((.((((.((((((.((.....)))))))).)))).))))))).))))).))).)). (-34.80)

NW_006383283.1/1282527-1282596(+)_miR-153a_loc1
CAGTGTCATTTTTGTGATGTTGCAGCTAGTAATATGAGCCCAGTTGCATAGTCACAAAAGTGATCATTGG
...........................................TTGCATAGTCACAAAAGTGATC.....	58822
...........................................TTGCATAGTCACAAAAGTGAT......	1476
...........................................TTGCATAGTCACAAAAGTG........	719
...........................................TTGCATAGTCACAAAAGTGATCAT...	635
............................................TGCATAGTCACAAAAGTGATC.....	420
....GTCATTTTTGTGATGTTGCAGCT...........................................	415
...........................................TTGCATAGTCACAAAAGTGA.......	326
...........................................TTGCATAGTCACAAAAGTGATCA....	289
.....TCATTTTTGTGATGTTGCAGCT...........................................	60
...........................................TTGCATAGTCACAAAAGT.........	44
....GTCATTTTTGTGATGTTGCAGC............................................	16
...........................................TTGCATAGTCACAAAAG..........	16
....GTCATTTTTGTGATGTTGCAG.............................................	13
............................................TGCATAGTCACAAAAGTG........	12
............................................TGCATAGTCACAAAAGTGATCAT...	10
............................................TGCATAGTCACAAAAGTGAT......	9
....GTCATTTTTGTGATGTTGCAGCTA..........................................	7
.............................................GCATAGTCACAAAAGTGATC.....	4
...........................................TTGCATAGTCACAAAAGTGATCATT..	4
........TTTTTGTGATGTTGCAGC............................................	3
............................................TGCATAGTCACAAAAGTGATCA....	3
....GTCATTTTTGTGATGTTGC...............................................	2
....GTCATTTTTGTGATGTTGCA..............................................	2
..........TTTGTGATGTTGCAGCT...........................................	2
..............................................CATAGTCACAAAAGTG........	2
............................................TGCATAGTCACAAAAGTGA.......	2
.....TCATTTTTGTGATGTTGCAGC............................................	1
..........TTTGTGATGTTGCAGC............................................	1
......CATTTTTGTGATGTTGCAGCT...........................................	1
.......ATTTTTGTGATGTTGCAGCT...........................................	1
........TTTTTGTGATGTTGCAGCT...........................................	1
............................................TGCATAGTCACAAAAG..........	1
..........................................GTTGCATAGTCACAAAAGTGATC.....	1
..............................................CATAGTCACAAAAGTGATCAT...	1
((((((((((((((((((..(((((((.((.......))..)))))))..))))))))))))).))))). (-31.80)

NW_006383297.1/1283494-1283567(-)_novel_15
ctttcctatgtCCTACTTACAACAGCTACTTTTCATTTCATGTTTGTATCTGTTGTGGGTGGAACTATGGAGAT
..............................................TATCTGTTGTGGGTGGAACTAT......	68
..............................................TATCTGTTGTGGGTGGAACT........	63
........TGTCCTACTTACAACAGCTACT............................................	11
..............................................TATCTGTTGTGGGTGGAAC.........	6
..............................................TATCTGTTGTGGGTGGAACTA.......	5
...............................................ATCTGTTGTGGGTGGAACT........	3
...............................................ATCTGTTGTGGGTGGAACTAT......	3
.(((((...((.(((((((((((((.(((....(((...)))...))).))))))))))))).))...))))). (-26.70)

NW_006383297.1/487454-487517(+)_novel_14
AGGCAGTTGCAGGTGGTTTAGGAGTGAGTCTGAGAATCCCACTCCTCTGCCACCTGAACTCCCT
......................................CCACTCCTCTGCCACCTGAACT....	19
........................................ACTCCTCTGCCACCTGAACTCC..	15
.........................................CTCCTCTGCCACCTGAACTCC..	12
......TTGCAGGTGGTTTAGGAGTGAGT...................................	9
......................................CCACTCCTCTGCCACCTGAAC.....	9
....AGTTGCAGGTGGTTTAGGAGTGA.....................................	7
....AGTTGCAGGTGGTTTAGGAGT.......................................	6
.......................................CACTCCTCTGCCACCTGAACTC...	6
....AGTTGCAGGTGGTTTAGGAGTG......................................	5
......TTGCAGGTGGTTTAGGAGTGA.....................................	5
......TTGCAGGTGGTTTAGGAGTGAG....................................	5
.......................................CACTCCTCTGCCACCTGAACT....	2
.........................................CTCCTCTGCCACCTGAACT....	2
........................................ACTCCTCTGCCACCTGAACTC...	2
......TTGCAGGTGGTTTAGGAGT.......................................	1
.....GTTGCAGGTGGTTTAGGAGTG......................................	1
......TTGCAGGTGGTTTAGGAGTG......................................	1
.......TGCAGGTGGTTTAGGAGTGA.....................................	1
........................................ACTCCTCTGCCACCTG........	1
......................................CCACTCCTCTGCCACCTGA.......	1
......................................CCACTCCTCTGCCACCTGAA......	1
.........................................CTCCTCTGCCACCTGAAC.....	1
........................................ACTCCTCTGCCACCTGAACT....	1
......................................CCACTCCTCTGCCACCTGAACTC...	1
.........................................CTCCTCTGCCACCTGAACTC...	1
(((.((((.((((((((..(((((((.(.........).)))))))..)))))))))))).))) (-31.70)

NW_006383303.1/684351-684428(-)_novel_16
GACAGTGACAAACTGAACCCCCTCACCATTCCTTCAGTTTCAAAGCGAGTAGTGCTAGGGGATTCGGTCAGTACAGGA
........CAAACTGAACCCCCTCACCATTC...............................................	8
................................................GTAGTGCTAGGGGATTCGGTCAG.......	8
................................................GTAGTGCTAGGGGATTCGGTCAGT......	5
................................................GTAGTGCTAGGGGATTCGGTCA........	3
........CAAACTGAACCCCCTCACCATT................................................	1
.........AAACTGAACCCCCTCACCATTC...............................................	1
.................................................TAGTGCTAGGGGATTCGGTCAG.......	1
.................................................TAGTGCTAGGGGATTCGGTCAGT......	1
....(((.(..((((((.((((((((.(((((((........))).)))).)))..))))).))))))..)))).... (-23.10)

NW_006383309.1/1125125-1125216(-)_novel_17
CTACTggccgagccagccaggcacccttagaacattatttttaaaaaaaataaaaatcaggggcgcctgggtggctcagtcagttaagcacc
..........................................................AGGGGCGCCTGGGTGGCTC...............	15
..........................................................AGGGGCGCCTGGGTGGCTCAGT............	15
...........................................................GGGGCGCCTGGGTGGCTC...............	13
............................................................GGGCGCCTGGGTGGCTC...............	11
............................................................GGGCGCCTGGGTGGCT................	10
........CGAGCCAGCCAGGCACCCTTAGA.............................................................	9
........CGAGCCAGCCAGGCACCCTTAG..............................................................	5
...........................................................GGGGCGCCTGGGTGGCT................	5
...................................................................TGGGTGGCTCAGTCAG.........	4
..........................................................AGGGGCGCCTGGGTGGCTCAG.............	3
.........GAGCCAGCCAGGCACCC..................................................................	2
..........................................................AGGGGCGCCTGGGTGG..................	2
..........................................................AGGGGCGCCTGGGTGGC.................	2
............................................................GGGCGCCTGGGTGGCTCA..............	2
...........................................................GGGGCGCCTGGGTGGCTCAGTC...........	2
...................................................................TGGGTGGCTCAGTCAGTTA......	2
........CGAGCCAGCCAGGCACCCTT................................................................	1
........CGAGCCAGCCAGGCACCCTTA...............................................................	1
........CGAGCCAGCCAGGCACCCTTAGAA............................................................	1
...........................................................GGGGCGCCTGGGTGGC.................	1
........................................................TCAGGGGCGCCTGGGTGGCTC...............	1
.............................................................GGCGCCTGGGTGGCTC...............	1
........................................................TCAGGGGCGCCTGGGTGGCTCA..............	1
...............................................................CGCCTGGGTGGCTCAG.............	1
...........................................................GGGGCGCCTGGGTGGCTCAGT............	1
.............................................................GGCGCCTGGGTGGCTCAGTC...........	1
..........................................................AGGGGCGCCTGGGTGGCTCAGTCAGTTAAG....	1
............................................................GGGCGCCTGGGTGGCTCAGTCAGTTAAG....	1
..((((((.((((((.((((((.(((((.((...((((((((...))))))))...))))))).)))))).)))))).))))))........ (-46.80)

NW_006383334.1/1485765-1485836(-)_miR-196b_loc1
CGGTGATTTAGGTAGTTTCCTGTTGTTGGGATCCACCTTTCTCTCGACAGCACGACACTGCCTTCATTACTT
........TAGGTAGTTTCCTGTTGTTGGG..........................................	2367
........TAGGTAGTTTCCTGTTGTTGGGA.........................................	2273
........TAGGTAGTTTCCTGTTGTTGG...........................................	949
........TAGGTAGTTTCCTGTTGTTGGGAT........................................	83
........TAGGTAGTTTCCTGTTGTTG............................................	54
........TAGGTAGTTTCCTGTTGT..............................................	14
...........................................TCGACAGCACGACACTGCCT.........	12
........TAGGTAGTTTCCTGTTGTT.............................................	7
........TAGGTAGTTTCCTGTTGTTGGGATC.......................................	4
........TAGGTAGTTTCCTGTTGTTGGGATCC......................................	4
...........................................TCGACAGCACGACACTGCCTTCA......	4
.....................................TTTCTCTCGACAGCACGACACTGCCTTC.......	3
......................................TTCTCTCGACAGCACGACACTGCCTTC.......	3
........TAGGTAGTTTCCTGTTGTTGGGATCCACC...................................	2
.....................................TTTCTCTCGACAGCACGACACTGCCT.........	2
...........................................TCGACAGCACGACACTGCCTTC.......	2
.........AGGTAGTTTCCTGTTGTTGG...........................................	1
.........AGGTAGTTTCCTGTTGTTGGG..........................................	1
....................................CTTTCTCTCGACAGCACGACACTGCCTTC.......	1
......................................TTCTCTCGACAGCACGACACTGCCTTCA......	1
.((((((..(((((((.((.(((((((((((..........))))))))))).)).)))))))..)))))). (-30.40)

NW_006383336.1/1272833-1272909(-)_novel_18
ATATGGCCTCCTGGGTCCCAGGAGAGTCTGAAGAGGGAGCCCTGGCTCTCAGAACCTCCTGGTGCCCTGGAGGGCTT
...........TGGGTCCCAGGAGAGTCTGAAG............................................	310
...........TGGGTCCCAGGAGAGTCTGAAGA...........................................	289
...........TGGGTCCCAGGAGAGTCTGAA.............................................	139
................................................TCAGAACCTCCTGGTGCCC..........	48
...........TGGGTCCCAGGAGAGTCTGA..............................................	46
................................................TCAGAACCTCCTGGTGCCCTGGA......	34
.................................................CAGAACCTCCTGGTGCCCTGGA......	20
................................................TCAGAACCTCCTGGTGCCCT.........	17
................................................TCAGAACCTCCTGGTGCCCTGG.......	16
................................................TCAGAACCTCCTGGTGCC...........	12
................................................TCAGAACCTCCTGGTGCCCTG........	8
...............................................CTCAGAACCTCCTGGTGCC...........	6
...........TGGGTCCCAGGAGAGTCTG...............................................	5
..........CTGGGTCCCAGGAGAGTCTGAAG............................................	5
..........CTGGGTCCCAGGAGAGTCTGAAGA...........................................	5
...............................................CTCAGAACCTCCTGGTGCCCT.........	4
...............................................CTCAGAACCTCCTGGTGCCC..........	3
..........CTGGGTCCCAGGAGAGTCTG...............................................	2
..........CTGGGTCCCAGGAGAGTCTGA..............................................	2
.........CCTGGGTCCCAGGAGAGTCTGAAG............................................	2
............GGGTCCCAGGAGAGTCTGAAG............................................	2
.......................................CCCTGGCTCTCAGAACCTCCTGG...............	2
.................................................CAGAACCTCCTGGTGCCCTGG.......	2
...........TGGGTCCCAGGAGAGTCT................................................	1
........TCCTGGGTCCCAGGAGAGTCTG...............................................	1
..............GTCCCAGGAGAGTCTG...............................................	1
............GGGTCCCAGGAGAGTCTGAA.............................................	1
.............GGTCCCAGGAGAGTCTGAA.............................................	1
..........CTGGGTCCCAGGAGAGTCTGAAGAGG.........................................	1
...........TGGGTCCCAGGAGAGTCTGAAGAGG.........................................	1
.................CCAGGAGAGTCTGAAGAGG.........................................	1
................CCCAGGAGAGTCTGAAGAGGGA.......................................	1
....................................GAGCCCTGGCTCTCAGAACCTCCTGGTGCC...........	1
..............................................TCTCAGAACCTCCTGGTGCC...........	1
..............................................TCTCAGAACCTCCTGGTGCCC..........	1
..............................................TCTCAGAACCTCCTGGTGCCCT.........	1
..................................................AGAACCTCCTGGTGCCCTGG.......	1
....(.(((((.((((.(((((((..(((((.....((((....)))))))))..))))))).)))).))))).).. (-43.90)

NW_006383340.1/1344314-1344382(+)_novel_19
TTTCTCTGAAATTGTGACCGTTGAGTGGCATTATATTTTAGTGCTTAAGGGTCTAGACTTCAGAGCTGG
.............................................TAAGGGTCTAGACTTCAGAGCT..	51
....TCTGAAATTGTGACCGTTGAGT...........................................	10
............................................TTAAGGGTCTAGACTTCAGAGC...	7
....TCTGAAATTGTGACCGT................................................	2
.............................................TAAGGGTCTAGACTTCAGAGC...	2
...(((((((.((..((((.(((...(((((((.....)))))))))).))))..)).))))))).... (-25.40)

NW_006383353.1/1241921-1241991(-)_novel_20
CTGCAGGGTGCTCTTTTTGAGAGGCTTCTGTGATGACAGGCCCAGAGCACTCAAAAAGATGGCTCCTTGCA
........TGCTCTTTTTGAGAGGCTTCTGT........................................	607
........TGCTCTTTTTGAGAGGCTTCTG.........................................	57
.........GCTCTTTTTGAGAGGCTTCTGT........................................	5
...........................................AGAGCACTCAAAAAGATGGCT.......	4
...........................................AGAGCACTCAAAAAGATGGC........	3
........TGCTCTTTTTGAGAGGCT.............................................	2
........TGCTCTTTTTGAGAGGCTTC...........................................	2
...........................................AGAGCACTCAAAAAGA............	2
........TGCTCTTTTTGAGAGGCTTCT..........................................	1
..............TTTTGAGAGGCTTCTGT........................................	1
...............TTTGAGAGGCTTCTGT........................................	1
.................TGAGAGGCTTCTGTGATGAC..................................	1
..........................................CAGAGCACTCAAAAAGATGGCT.......	1
...........................................AGAGCACTCAAAAAGATGGCTC......	1
...............................GATGACAGGCCCAGAGCACTCAAAAAGATGGCTCC.....	1
.(((((((.((((((((((((..((((((((....)))).....)))).))))))))))..)).))))))) (-31.60)

NW_006383353.1/193550-193618(+)_miR-135_loc1
TTCTCTATGGCTTTTTATTCCTATGTGATTTTACTGCTCACTCATATAGGGATTGGAGCCGTGGCGTAC
.....TATGGCTTTTTATTCCTATGTGA.........................................	1512
.....TATGGCTTTTTATTCCTATGTG..........................................	129
.....TATGGCTTTTTATTCCTATGT...........................................	60
.....TATGGCTTTTTATTCCTATG............................................	13
.....TATGGCTTTTTATTCCTATGTGAT........................................	12
...........................................ATATAGGGATTGGAGCCGTGGC....	9
.....TATGGCTTTTTATTCC................................................	7
............................................TATAGGGATTGGAGCCGTGGC....	7
.....TATGGCTTTTTATTCCTA..............................................	4
.....TATGGCTTTTTATTCCT...............................................	2
....CTATGGCTTTTTATTCCTATGTGA.........................................	2
............................................TATAGGGATTGGAGCC.........	2
...........................................ATATAGGGATTGGAGCCGTGG.....	2
...........................................ATATAGGGATTGGAGCC.........	1
...........................................ATATAGGGATTGGAGCCGTG......	1
............................................TATAGGGATTGGAGCCGTGG.....	1
...........................................ATATAGGGATTGGAGCCGTGGCG...	1
............................................TATAGGGATTGGAGCCGTGGCGT..	1
..(.((((((((((..((((((((((((.............)))))))))))).)))))))))).)... (-26.30)

NW_006383353.1/233261-233347(+)_let-7g_loc1
CAGGCTGAGGTAGTAGTTTGTACAGTTTGAGGGTCTGTGATACCACCCGGTACAGGAGATAACTGTACAGGCCACTGCCTTGCCAGG
.....TGAGGTAGTAGTTTGTACAGTT............................................................	256672
.....TGAGGTAGTAGTTTGTACAGT.............................................................	82141
.....TGAGGTAGTAGTTTGTAC................................................................	17221
.....TGAGGTAGTAGTTTGTACAGTTT...........................................................	13954
.....TGAGGTAGTAGTTTGTACA...............................................................	5755
.....TGAGGTAGTAGTTTGTACAG..............................................................	4816
....CTGAGGTAGTAGTTTGTACAGTT............................................................	1327
......GAGGTAGTAGTTTGTACAGTT............................................................	833
....CTGAGGTAGTAGTTTGTACAGT.............................................................	793
.....TGAGGTAGTAGTTTGTA.................................................................	467
....CTGAGGTAGTAGTTTGTAC................................................................	289
......GAGGTAGTAGTTTGTACAGT.............................................................	220
.....TGAGGTAGTAGTTTGT..................................................................	202
..............................................................CTGTACAGGCCACTGCCTTGC....	166
....CTGAGGTAGTAGTTTGTACAGTTT...........................................................	56
......GAGGTAGTAGTTTGTACAGTTT...........................................................	52
....CTGAGGTAGTAGTTTGTACA...............................................................	41
............................................................AACTGTACAGGCCACTGCCTTGC....	40
.............................................................ACTGTACAGGCCACTGCCTTGC....	25
......GAGGTAGTAGTTTGTAC................................................................	20
..............................................................CTGTACAGGCCACTGCCTTGCC...	17
......GAGGTAGTAGTTTGTACA...............................................................	16
....CTGAGGTAGTAGTTTGTACAG..............................................................	16
...........................TGAGGGTCTGTGATACCACCCGGT....................................	13
.......AGGTAGTAGTTTGTACAGT.............................................................	12
.....................................................AGGAGATAACTGTACAGGCCACT...........	11
.......AGGTAGTAGTTTGTACAGTT............................................................	10
......GAGGTAGTAGTTTGTACAG..............................................................	9
........GGTAGTAGTTTGTACAGTT............................................................	7
......................................................GGAGATAACTGTACAGGCCACT...........	7
.............TAGTTTGTACAGTTTGAGGGT.....................................................	6
.............TAGTTTGTACAGTTTGAGGGTCT...................................................	6
..............................................................CTGTACAGGCCACTGCCTTG.....	6
........GGTAGTAGTTTGTACAGT.............................................................	5
.........GTAGTAGTTTGTACAGTT............................................................	5
..........TAGTAGTTTGTACAGTT............................................................	5
...........AGTAGTTTGTACAGTT............................................................	5
..............................................................CTGTACAGGCCACTGCCTTGCCA..	5
.......AGGTAGTAGTTTGTAC................................................................	4
...........................TGAGGGTCTGTGATACC...........................................	4
...........................TGAGGGTCTGTGATACCACC........................................	4
...........................TGAGGGTCTGTGATACCACCCGGTACAGGA..............................	3
...........................TGAGGGTCTGTGATACCACCCGGTACAGGAGATAA.........................	3
..............................................................CTGTACAGGCCACTGCC........	3
.............................................................ACTGTACAGGCCACTGCCTTG.....	3
...........................................................TAACTGTACAGGCCACTGCCTTGC....	3
...............................................................TGTACAGGCCACTGCCTTGC....	3
.......AGGTAGTAGTTTGTACA...............................................................	2
.........GTAGTAGTTTGTACAGT.............................................................	2
..........TAGTAGTTTGTACAGT.............................................................	2
.....TGAGGTAGTAGTTTGTACAGTTTG..........................................................	2
.....TGAGGTAGTAGTTTGTACAGTTTGA.........................................................	2
............................GAGGGTCTGTGATACCACCCGGT....................................	2
...........................TGAGGGTCTGTGATACCACCCGGTACAGGAGAT...........................	2
.....................................................AGGAGATAACTGTACAGGC...............	2
.....................................................AGGAGATAACTGTACAGGCCA.............	2
............................................................AACTGTACAGGCCACTGCCTTG.....	2
....CTGAGGTAGTAGTTTGT..................................................................	1
....CTGAGGTAGTAGTTTGTA.................................................................	1
......GAGGTAGTAGTTTGTA.................................................................	1
........GGTAGTAGTTTGTACA...............................................................	1
.....TGAGGTAGTAGTTTGTACAGTTTGAGGGTC....................................................	1
.....TGAGGTAGTAGTTTGTACAGTTTGAGGGTCT...................................................	1
..............AGTTTGTACAGTTTGAGGGTCT...................................................	1
.............................AGGGTCTGTGATACCACC........................................	1
.......................AGTTTGAGGGTCTGTGATACCACCC.......................................	1
...........................TGAGGGTCTGTGATACCACCCGGTAC..................................	1
...........................TGAGGGTCTGTGATACCACCCGGTACAGGAGA............................	1
...........................TGAGGGTCTGTGATACCACCCGGTACAGGAGATA..........................	1
..................................................TACAGGAGATAACTGTACAGGCC..............	1
.....................................................AGGAGATAACTGTACAGGCCAC............	1
............................................................AACTGTACAGGCCACTGCCT.......	1
..............................................................CTGTACAGGCCACTGCCT.......	1
..(((.((((((((.((((((((((((.....((((.(..((((....))))..).)))))))))))))))).)))))))))))... (-40.90)

NW_006383358.1/1185095-1185167(-)_novel_21
CCCGCTTCCTCCTGAGCGCAGAGGTCCTGGTCCTGCAGATTGGCCAGCTCTCTGGCGCCTGGGATGAGGCGGG
.........TCCTGAGCGCAGAGGTCCTGGTC.........................................	108
.........TCCTGAGCGCAGAGGTCCTGGT..........................................	42
.........TCCTGAGCGCAGAGGTCCTGG...........................................	30
............................................CAGCTCTCTGGCGCCTGGGAT........	21
...........................................CCAGCTCTCTGGCGCCTGGGAT........	19
............................................CAGCTCTCTGGCGCCTGGGATG.......	13
.........TCCTGAGCGCAGAGGTCCTG............................................	10
...........................................CCAGCTCTCTGGCGCCTGGGATG.......	9
.........TCCTGAGCGCAGAGGTCCTGGTCCTG......................................	6
.........TCCTGAGCGCAGAGGTCC..............................................	3
...........................................CCAGCTCTCTGGCGCCTGGGA.........	2
.....................................GATTGGCCAGCTCTCTGGCGCCTGGGATG.......	2
............................................CAGCTCTCTGGCGCCTGGGATGA......	2
.........TCCTGAGCGCAGAGGTCCT.............................................	1
........CTCCTGAGCGCAGAGGTCCTGGT..........................................	1
............TGAGCGCAGAGGTCCTGGTCCTG......................................	1
......................................ATTGGCCAGCTCTCTGGCGCC..............	1
.....................................GATTGGCCAGCTCTCTGGCGCCT.............	1
...........................................CCAGCTCTCTGGCGCCTGGG..........	1
............................................CAGCTCTCTGGCGCCTGGGA.........	1
.....................................GATTGGCCAGCTCTCTGGCGCCTGGGAT........	1
.......................................TTGGCCAGCTCTCTGGCGCCTGGGATG.......	1
((((((((.(((((.(((((((((..((((.((........)))))).))))).)))).))))).)))))))) (-42.20)

NW_006383360.1/418160-418222(+)_novel_22
GCCCTACTCAGACTCGTGGGCATTGCAGAGAATACCTTGTAATGTCTGCCTTCTGAGTAGAGT
.......................................TAATGTCTGCCTTCTGAGTAGA..	632
.......................................TAATGTCTGCCTTCTGAGTAG...	26
.......................................TAATGTCTGCCTTCTGAGT.....	15
.......................................TAATGTCTGCCTTCTGAGTA....	11
....TACTCAGACTCGTGGGCATTGCA....................................	8
....TACTCAGACTCGTGGGCATTGC.....................................	7
....TACTCAGACTCGTGGGCATTGCAGA..................................	3
.......................................TAATGTCTGCCTTCTGAG......	2
....TACTCAGACTCGTGGGCATTG......................................	1
((.(((((((((...(((((((((((((........)))))))))))))..))))))))).)) (-28.70)

NW_006383360.1/431089-431151(+)_novel_23
GCCCTACCTAGAAAGATGCTGATCACTTAGCCTGTATGTAGTCAGTGTCTCTCCAGGTAGAGT
....TACCTAGAAAGATGCTGATCA......................................	26
....TACCTAGAAAGATGCTGATCACT....................................	14
....TACCTAGAAAGATGCTGATCAC.....................................	9
.......................................AGTCAGTGTCTCTCCAGGTAGA..	6
....TACCTAGAAAGATGCTGATC.......................................	5
......................................TAGTCAGTGTCTCTCCAGGTAGA..	3
((.((((((.((.((((((((((.((.((.....)).)).)))))))))).)).)))))).)) (-24.30)

NW_006383364.1/653631-653695(+)_novel_24
GATTATGATAGCATAATCCTATAGGGTGGATTCTGATAGCATTTTATAGGTTGGCTATCAAGATT
.........................................TTTTATAGGTTGGCTATCAAGA..	9
....ATGATAGCATAATCCTATAGGGT......................................	8
....ATGATAGCATAATCCTATAGGGTG.....................................	5
.........................................TTTTATAGGTTGGCTATCAAG...	3
((((.(((((((.(((.(((((((((((...........))))))))))))))))))))).)))) (-22.10)

NW_006383375.1/756226-756293(+)_miR-628a_loc1
TCCTCATGCTGACATATTTACTAGAGGGTAAAATTCATAACCTTCTAGTAAGAGTGGCAGTCGAAGGG
.....ATGCTGACATATTTACTAGAGG.........................................	15470
...........................................TCTAGTAAGAGTGGCAGTCGAAG..	2930
...........................................TCTAGTAAGAGTGGCAGTCGA....	1695
..........................................TTCTAGTAAGAGTGGCAGTCGA....	1235
.....ATGCTGACATATTTACTAGAG..........................................	1101
.....ATGCTGACATATTTACTAGAGGGT.......................................	612
...........................................TCTAGTAAGAGTGGCAGTCG.....	573
.....ATGCTGACATATTTACTAGA...........................................	555
..........................................TTCTAGTAAGAGTGGCAGTCG.....	529
...........................................TCTAGTAAGAGTGGCAGTCGAA...	354
.....ATGCTGACATATTTACTAGAGGG........................................	265
..........................................TTCTAGTAAGAGTGGCAGTCGAAG..	158
......TGCTGACATATTTACTAGAGG.........................................	89
..........................................TTCTAGTAAGAGTGGCAGTCGAA...	72
......TGCTGACATATTTACTAGAGGG........................................	67
.....ATGCTGACATATTTACTAG............................................	54
....CATGCTGACATATTTACTAGAGG.........................................	52
......TGCTGACATATTTACTAGAGGGT.......................................	16
...........................................TCTAGTAAGAGTGGCAGT.......	14
.....ATGCTGACATATTTACT..............................................	13
...........................................TCTAGTAAGAGTGGCAGTC......	13
.....ATGCTGACATATTTACTAGAGGGTA......................................	8
....CATGCTGACATATTTACTAGAG..........................................	7
......TGCTGACATATTTACTAGAG..........................................	5
..........................................TTCTAGTAAGAGTGGCAG........	5
...........................................TCTAGTAAGAGTGGCAG........	4
.........................................CTTCTAGTAAGAGTGGCAGTCG.....	4
.............................................TAGTAAGAGTGGCAGTCGA....	4
....CATGCTGACATATTTACTAGAGGGT.......................................	3
.....................................TAACCTTCTAGTAAGAGTGGCAGTCGAAG..	3
.............................................TAGTAAGAGTGGCAGTCGAAG..	3
...............................................GTAAGAGTGGCAGTCGAAG..	3
.....ATGCTGACATATTTACTA.............................................	2
....CATGCTGACATATTTACTAGA...........................................	2
..........................................TTCTAGTAAGAGTGGCAGT.......	2
............................................CTAGTAAGAGTGGCAGTCGAA...	2
............................................CTAGTAAGAGTGGCAGTCGAAG..	2
.....ATGCTGACATATTTAC...............................................	1
....CATGCTGACATATTTACTAG............................................	1
.......GCTGACATATTTACTAGAGG.........................................	1
....CATGCTGACATATTTACTAGAGGG........................................	1
.....ATGCTGACATATTTACTAGAGGGTAAAA...................................	1
...........................GTAAAATTCATAACCT.........................	1
..........................................TTCTAGTAAGAGTGGCAGTC......	1
..............................................AGTAAGAGTGGCAGTCGAAG..	1
.(((...((((.(((.(((((((((((((..........))))))))))))).))).))))...))). (-26.40)

NW_006383383.1/777271-777342(+)_novel_25
CAGAAACATCCCAGGGTGCTGTGACCACCTCAACCTGTCAAGGGTGATACAGCCGTCTGGGGACACAGGGTA
.......ATCCCAGGGTGCTGTGACCACC...........................................	2460
.......ATCCCAGGGTGCTGTGACCACCT..........................................	613
........TCCCAGGGTGCTGTGACCACC...........................................	365
.......ATCCCAGGGTGCTGTGACC..............................................	187
......CATCCCAGGGTGCTGTGACCACC...........................................	187
.......ATCCCAGGGTGCTGTGACCAC............................................	160
........TCCCAGGGTGCTGTGACCACCT..........................................	127
............................................TGATACAGCCGTCTGGGGAC........	87
......CATCCCAGGGTGCTGTGACCACCT..........................................	66
.......ATCCCAGGGTGCTGTGACCA.............................................	64
............................................TGATACAGCCGTCTGGGGACAC......	53
......CATCCCAGGGTGCTGTGACC..............................................	19
......CATCCCAGGGTGCTGTGACCAC............................................	18
............................................TGATACAGCCGTCTGGGGACA.......	17
............................................TGATACAGCCGTCTGGGGA.........	15
...........................................GTGATACAGCCGTCTGGGGAC........	15
............AGGGTGCTGTGACCACCT..........................................	13
........TCCCAGGGTGCTGTGACC..............................................	12
.....ACATCCCAGGGTGCTGTGACCACC...........................................	10
................................ACCTGTCAAGGGTGATACAGCCGTCTGGGGACACAG....	6
........TCCCAGGGTGCTGTGACCA.............................................	5
......CATCCCAGGGTGCTGTGACCA.............................................	4
........TCCCAGGGTGCTGTGACCAC............................................	4
............................................TGATACAGCCGTCTGGGG..........	4
....AACATCCCAGGGTGCTGTGACCACC...........................................	3
.............GGGTGCTGTGACCACCT..........................................	3
.........................CACCTCAACCTGTCAAGGGTGATACAGCCGTCTGGGG..........	3
...........................................GTGATACAGCCGTCTGGGGA.........	3
..........................ACCTCAACCTGTCAAGGGTGATACAGCCGTCTGGGGACACAG....	3
.............................TCAACCTGTCAAGGGTGATACAGCCGTCTGGGGACAC......	2
...........................................GTGATACAGCCGTCTGGGGACAC......	2
............................................TGATACAGCCGTCTGGGGACACA.....	2
..............................CAACCTGTCAAGGGTGATACAGCCGTCTGGGGACACAG....	2
.............................................GATACAGCCGTCTGGGGACACAG....	2
................................................ACAGCCGTCTGGGGACACAG....	2
......CATCCCAGGGTGCTGTGAC...............................................	1
..........CCAGGGTGCTGTGACCACC...........................................	1
...........CAGGGTGCTGTGACCACC...........................................	1
............AGGGTGCTGTGACCACC...........................................	1
............AGGGTGCTGTGACCACCTCAACC.....................................	1
...............GTGCTGTGACCACCTCAACCT....................................	1
...........CAGGGTGCTGTGACCACCTCAACCTGTCAAGGGT...........................	1
..................CTGTGACCACCTCAACCTGTCAAGGGTG..........................	1
...................................TGTCAAGGGTGATACAGCCGTCTG.............	1
........................CCACCTCAACCTGTCAAGGGTGATACAGCCGTCTGGGGAC........	1
...........................................GTGATACAGCCGTCTGGGGACA.......	1
.............................................GATACAGCCGTCTGGGGACAC......	1
...............................................TACAGCCGTCTGGGGACAC......	1
................................................ACAGCCGTCTGGGGACAC......	1
..................................CTGTCAAGGGTGATACAGCCGTCTGGGGACACAG....	1
.............................................GATACAGCCGTCTGGGGACACAGGG..	1
.........((((((..((((((..(((((...........))))).))))))..))))))........... (-23.80)

NW_006383384.1/1246217-1246290(-)_novel_26
AGTCCAGGCTGGGGATTCTTTCTGAATTGGCCTTTAACAACTTTGCCATTCAGAGGAATCGCACAGCCTGGACG
........CTGGGGATTCTTTCTGAATTGGC...........................................	11
........CTGGGGATTCTTTCTGAATTGGCC..........................................	3
..............................................CATTCAGAGGAATCGCACAGCC......	3
........CTGGGGATTCTTTCTGAATTGG............................................	1
.(((((((((((.(((((((.((((((.(((.............)))))))))))))))).).)))))))))). (-41.80)

NW_006383399.1/356568-356636(+)_novel_27
tgcctgtgtgtgtgtgcgcgtgcatgtgtgtgagtgtttgtgtgtgcacgtgcacgcacacactgGGAG
............................................TGCACGTGCACGCACACACTG....	12
............................................TGCACGTGCACGCACACACTGG...	2
....TGTGTGTGTGTGCGCGTGCATG...........................................	1
.............................................GCACGTGCACGCACACACTG....	1
..............................................CACGTGCACGCACACACTGGG..	1
(.((.((((((((((((((((((((..................)))))))))))))))))))).)).). (-39.80)

NW_006383401.1/1122091-1122165(-)_miR-200a_loc1
TCTGTGGGCATCTTACCGGACAGTGCTGGATTTCTCGGCTTAACTCTAACACTGTCTGGTAACGATGTTCAAAGG
..............................................TAACACTGTCTGGTAACGATGTT......	984
..............................................TAACACTGTCTGGTAACGATG........	504
..............................................TAACACTGTCTGGTAACGATGT.......	408
........CATCTTACCGGACAGTGCTGGA.............................................	135
..............................................TAACACTGTCTGGTAACGA..........	109
..............................................TAACACTGTCTGGTAACG...........	59
..............................................TAACACTGTCTGGTAACGAT.........	15
.........ATCTTACCGGACAGTGCTGGAT............................................	6
.............................................CTAACACTGTCTGGTAACGATG........	6
........CATCTTACCGGACAGTGCTGG..............................................	5
...............................................AACACTGTCTGGTAACGATGT.......	4
...............................................AACACTGTCTGGTAACGATGTT......	4
........CATCTTACCGGACAGTGC.................................................	2
.........ATCTTACCGGACAGTGCTGGA.............................................	2
........CATCTTACCGGACAGTGCTGGAT............................................	2
..............................................TAACACTGTCTGGTAAC............	2
...............................................AACACTGTCTGGTAACGATG........	2
...............................................AACACTGTCTGGTAACGA..........	1
............................................TCTAACACTGTCTGGTAACGATG........	1
.............................................CTAACACTGTCTGGTAACGATGT.......	1
..................................TCGGCTTAACTCTAACACTGTCTGGTAACGATGTT......	1
.((.(((((((((((((((((((((.((((.((........)).)))).))))))))))))).)))))))).)). (-34.30)

NW_006383413.1/468784-468858(-)_novel_28
CTGCAGAGATTGGGCGAGACCTCTGGATAGAgtggcatttttttctctcacaagGGCCTCACCCTGTCTGCAGTC
........ATTGGGCGAGACCTCTGGATAGA............................................	194
........ATTGGGCGAGACCTCTGGATAG.............................................	33
........ATTGGGCGAGACCTCTGGATAGAG...........................................	29
.........TTGGGCGAGACCTCTGGATAGA............................................	5
..........TGGGCGAGACCTCTGGATAGAG...........................................	5
........ATTGGGCGAGACCTCTGGATAGAGT..........................................	5
.........TTGGGCGAGACCTCTGGATAGAG...........................................	4
.........TTGGGCGAGACCTCTGGATAGAGT..........................................	3
........ATTGGGCGAGACCTCTGGA................................................	2
.........TTGGGCGAGACCTCTGGATAG.............................................	2
..........TGGGCGAGACCTCTGGATAGA............................................	2
...............................................TCACAAGGGCCTCACCCTGTCT......	1
(((((((....(((.(((.(((.((((.((((..........)))).)).)).))).))).)))..))))))).. (-28.70)

NW_006383427.1/447273-447360(-)_novel_29
TGCAAAAGAATTCCTGGCTCTTTCTGTTGCACAGCTGACCTCGTGCCATTCTGCTGTTGCTGAATAGAGTTTAGGAACATATGCACCG
..........TTCCTGGCTCTTTCTGTTGCACA.......................................................	1189
..........TTCCTGGCTCTTTCTGTTGC..........................................................	581
......................................................TGTTGCTGAATAGAGTTTAGGA............	502
..........TTCCTGGCTCTTTCTGTTGCAC........................................................	327
........................................................TTGCTGAATAGAGTTTAGGAAC..........	275
......................................................TGTTGCTGAATAGAGTTTAGGAA...........	253
..........TTCCTGGCTCTTTCTGTTGCA.........................................................	205
..........TTCCTGGCTCTTTCTGTTGCACAGC.....................................................	143
......................................................TGTTGCTGAATAGAGTTTAGG.............	139
.........ATTCCTGGCTCTTTCTGTTGCACA.......................................................	127
.........ATTCCTGGCTCTTTCTGTTGCA.........................................................	126
......................................................TGTTGCTGAATAGAGTTTAGGAAC..........	91
.........ATTCCTGGCTCTTTCTGTTGCAC........................................................	90
.........ATTCCTGGCTCTTTCTGTTGC..........................................................	89
........................................................TTGCTGAATAGAGTTTAGGA............	68
..........TTCCTGGCTCTTTCTGTTGCACAG......................................................	54
........................................................TTGCTGAATAGAGTTTAGGAACA.........	44
.........ATTCCTGGCTCTTTCTGTT............................................................	30
......................................................TGTTGCTGAATAGAGTTTAGGAACA.........	28
........................................................TTGCTGAATAGAGTTTAGGAA...........	21
.........ATTCCTGGCTCTTTCTGT.............................................................	16
..........TTCCTGGCTCTTTCTGTT............................................................	15
..........TTCCTGGCTCTTTCTG..............................................................	13
.........ATTCCTGGCTCTTTCTGTTG...........................................................	13
........................................................TTGCTGAATAGAGTTTAGG.............	13
.........ATTCCTGGCTCTTTCTGTTGCACAG......................................................	12
.........ATTCCTGGCTCTTTCTG..............................................................	9
.........ATTCCTGGCTCTTTCTGTTGCACAGC.....................................................	9
..........TTCCTGGCTCTTTCTGTTG...........................................................	7
......................................................TGTTGCTGAATAGAGTTTAG..............	7
...........................................TGCCATTCTGCTGTTGCTGAATAGAGTTTAGGAACATAT......	4
..........TTCCTGGCTCTTTCTGT.............................................................	3
...........TCCTGGCTCTTTCTGTTGCACA.......................................................	3
...................CTTTCTGTTGCACAGCTGACC................................................	3
......................................................TGTTGCTGAATAGAGTT.................	3
.....................................................CTGTTGCTGAATAGAGTTTAGGA............	3
............................................................TGAATAGAGTTTAGGAAC..........	3
.........................................................TGCTGAATAGAGTTTAGGAACATAT......	3
.............................................................GAATAGAGTTTAGGAACATAT......	3
........AATTCCTGGCTCTTTCTGTTG...........................................................	2
......................TCTGTTGCACAGCTGACC................................................	2
........................TGTTGCACAGCTGACC................................................	2
.........ATTCCTGGCTCTTTCTGTTGCACAGCTGACCT...............................................	2
..............................ACAGCTGACCTCGTGCCATTCTGCT.................................	2
.......................................................GTTGCTGAATAGAGTTTAGG.............	2
.......................................................GTTGCTGAATAGAGTTTAGGA............	2
.......................................................GTTGCTGAATAGAGTTTAGGAAC..........	2
.........................................................TGCTGAATAGAGTTTAGGAAC..........	2
............................................................TGAATAGAGTTTAGGAACA.........	2
.........................................................TGCTGAATAGAGTTTAGGAACAT........	2
........AATTCCTGGCTCTTTCTG..............................................................	1
.............CTGGCTCTTTCTGTTGC..........................................................	1
............CCTGGCTCTTTCTGTTGCAC........................................................	1
............CCTGGCTCTTTCTGTTGCACA.......................................................	1
.............CTGGCTCTTTCTGTTGCACA.......................................................	1
..........TTCCTGGCTCTTTCTGTTGCACAGCT....................................................	1
[truncated: 952,026 more chars]
